# Supplementary material for: Complexity of modular neuromuscular control increases and variability decreases during human locomotor development
Source: Commun Biol. 2022 Nov 16;5:1256. doi: 10.1038/s42003-022-04225-8 (PMC9669031; doi:10.1038/s42003-022-04225-8)
Supplement: Supplementary file 4 — Supplementary Data 1 [file 42003_2022_4225_MOESM4_ESM.xlsx]

## Sheet: fig1a
representative neonate N4 stepping at 0.05 m/s
	raw emg, a.u.									rectified emgs, a.u.								reconstructed (2 modules) emgs, a.u.
time, s	BF	RF	LG	TA	BF_CL	RF_CL	LG_CL	TA_CL	time (interpolated), s	BF	RF	LG	TA	BF_CL	RF_CL	LG_CL	TA_CL	BF	RF	LG	TA	BF_CL	RF_CL	LG_CL	TA_CL
0.59	-0.0891569	0.0370699	-0.0292285	0.0290401	0.0266549	-0.0319262	0.0408098	-0.000713395	0.59	0.161791	0.0699136	0.199965	0.0745121	0.2339	0.142374	0.0912676	0.0138437	0.14353	0.123093	0.124549	0.126544	0.161153	0.166218	0.113139	0.0718546
0.5905	-0.113948	0.0233477	-0.0106825	-0.0307809	-0.0197749	-0.00523906	0.020693	-0.0273215	0.6027	0.172225	0.0795047	0.188312	0.0738819	0.210269	0.135766	0.0944823	0.0117512	0.142318	0.123876	0.126395	0.120738	0.153444	0.158605	0.107851	0.0738233
0.591	-0.113199	0.00517805	-0.0135812	-0.017162	-0.0754356	-0.0302127	0.0647868	0.00515016	0.6154	0.182296	0.0952801	0.184046	0.0745291	0.187437	0.131643	0.0982219	0.0105384	0.144852	0.128768	0.132915	0.115904	0.146817	0.152275	0.103385	0.0789337
0.5915	-0.0706784	-0.000599142	-0.0282292	-0.00745026	-0.201583	-0.0384918	0.0231038	-0.0198608	0.6281	0.191344	0.115829	0.186377	0.0762521	0.166633	0.129503	0.101326	0.0102385	0.150449	0.136989	0.143209	0.111945	0.141184	0.1471	0.0996642	0.0865703
0.592	0.0102957	-0.01633	-0.0825475	0.00537522	-0.192592	0.0094557	0.00986249	-0.0420387	0.6408	0.199043	0.13927	0.193885	0.0787378	0.148801	0.1286	0.102862	0.0108193	0.158182	0.147496	0.156079	0.108688	0.136366	0.142851	0.0965469	0.095918
0.5925	-0.0260164	-0.012589	-0.094148	0.0132948	-0.157101	0.0296961	-0.105453	-0.0344051	0.6535	0.205482	0.16353	0.204987	0.0815896	0.134451	0.128026	0.102279	0.0121734	0.167082	0.15922	0.170307	0.105895	0.1321	0.139212	0.0938323	0.106157
0.593	-0.00617391	0.0200614	-0.0453539	-0.0235382	-0.111713	0.0642352	-0.102761	0.0310989	0.6662	0.21111	0.186625	0.218296	0.0843781	0.123573	0.126818	0.099453	0.0141152	0.176289	0.171245	0.18486	0.103278	0.128052	0.135804	0.091273	0.116602
0.5935	0.00598724	-0.0208315	0.0136015	-0.0149162	0.0153191	0.0289962	-0.00859307	0.0238459	0.6789	0.216551	0.206894	0.232768	0.0867036	0.115647	0.124108	0.0946345	0.0163862	0.185122	0.182875	0.198969	0.100525	0.123845	0.132218	0.088597	0.126753
0.594	0.00446675	-0.0128455	0.0330783	-0.0234815	0.158626	0.00505863	0.0759864	0.0313218	0.6916	0.222379	0.223149	0.247665	0.0882551	0.109753	0.119236	0.0883389	0.0186753	0.193072	0.193614	0.212101	0.0973387	0.119108	0.128062	0.08554	0.136275
0.5945	0.0555483	-0.0249189	0.0436355	-0.00638219	0.119863	0.071868	0.0377746	0.00727712	0.7043	0.228921	0.234751	0.262423	0.0888638	0.104753	0.111839	0.0812019	0.0206485	0.19977	0.203118	0.223889	0.0934688	0.113528	0.123006	0.0818806	0.144941
0.595	0.0381113	-0.0189826	0.00735315	0.022613	0.117558	0.110906	0.0568373	0.0189822	0.717	0.236138	0.241648	0.276538	0.0885437	0.0995093	0.101892	0.0738278	0.0219813	0.204958	0.211139	0.234069	0.0887556	0.106908	0.116841	0.077477	0.152587
0.5955	0.0100727	-0.010002	0.00602584	0.0149116	0.257963	0.112884	0.107159	-0.0399817	0.7297	0.243618	0.244345	0.289495	0.0875036	0.0930987	0.0897132	0.0666601	0.0223884	0.208479	0.217505	0.242444	0.083161	0.0992038	0.109517	0.0722975	0.159079
0.596	-0.0144701	0.0166405	0.0309436	0.13999	0.117262	0.0695194	0.0160807	0.0122127	0.7424	0.250686	0.243812	0.300764	0.0861191	0.0849792	0.0759303	0.0599022	0.0216581	0.210291	0.222125	0.248889	0.0767886	0.0905578	0.101169	0.0664375	0.164318
0.5965	-0.0237511	0.043144	0.0545908	0.00485836	0.0276181	0.0791701	-0.0629895	-0.00733939	0.7551	0.256605	0.241332	0.309852	0.0848668	0.0750732	0.0613831	0.0535064	0.0196909	0.210482	0.225012	0.253384	0.0698754	0.0812823	0.0921086	0.0601121	0.168263
0.597	-0.0111384	0.0480868	0.0727987	0.0372687	0.0147509	0.0394012	-0.00477788	0.00905612	0.7678	0.260802	0.23834	0.316443	0.0842403	0.0637634	0.0470014	0.0472337	0.016546	0.209315	0.226349	0.256088	0.0627662	0.0718238	0.0827875	0.0536318	0.170983
0.5975	0.0188011	0.02185	0.045083	0.0219623	0.0349002	-0.0337884	0.00456342	0.0208688	0.7805	0.263053	0.23626	0.32056	0.0846621	0.0518143	0.0336703	0.0407736	0.012484	0.207259	0.226541	0.257411	0.0558714	0.0627048	0.0737454	0.0473637	0.172717
0.598	-0.0242975	0.00989379	0.154352	-0.0150091	-0.0859043	-0.0856871	-0.0339729	-0.000111165	0.7932	0.263543	0.236362	0.322654	0.0864036	0.0402565	0.0221199	0.0338865	0.00799196	0.204986	0.226224	0.258034	0.0496227	0.0544645	0.0655496	0.0416903	0.173886
0.5985	-0.0088972	0.00275933	-0.0183377	-0.0168322	-0.176529	-0.125599	-0.00649808	-0.00461133	0.8059	0.262808	0.239603	0.323572	0.0895171	0.0302566	0.012849	0.0265299	0.00378465	0.203295	0.226198	0.258831	0.0444271	0.0476012	0.0587355	0.0369695	0.175053
0.599	-0.0221373	0.00263624	-0.0273574	-0.00812695	-0.136225	-0.0979425	-0.0045951	-0.0555964	0.8186	0.261558	0.246508	0.324417	0.0938033	0.0229825	0.00610252	0.0189335	0.000772838	0.203	0.227307	0.26074	0.0406268	0.0425258	0.0537537	0.0334995	0.17683
0.5995	-0.0234358	0.0103026	0.0111514	-0.0175664	0.00141616	-0.0673335	-0.0472265	0.00202566	0.8313	0.260463	0.257118	0.326382	0.0988153	0.019471	0.00188363	0.0116213	0	0.204812	0.230307	0.26461	0.0384663	0.0395242	0.0509264	0.0314912	0.17978
0.6	0.0501438	-0.0131137	-0.044742	0.0154427	0.0381003	-0.0575317	0.029689	0.0224404	0.844	0.259976	0.271036	0.330588	0.103919	0.0205106	0	0.00537719	0.00254668	0.209254	0.235773	0.271098	0.0380758	0.03874	0.0504255	0.031054	0.184345
0.6005	0.115122	-0.0373934	-0.101542	0.0472041	0.101324	-0.0229375	0.10645	0.0295396	0.8567	0.260277	0.287574	0.337949	0.108405	0.0265536	0.000128267	0.00116508	0.00941735	0.216625	0.244057	0.280614	0.0394734	0.0401802	0.0522757	0.0321995	0.190808
0.601	0.131354	-0.0310499	-0.108297	0.00984356	0.00664256	-0.0193034	0.0547211	0.0074978	0.8694	0.261322	0.305918	0.349053	0.111634	0.0376368	0.00187589	0	0.0214012	0.227001	0.25528	0.293313	0.0425763	0.0437292	0.0563685	0.0348504	0.199289
0.6015	0.0493503	-0.0197118	-0.105529	-0.0446189	-0.0723886	-0.0236058	-0.0238785	-0.018032	0.8821	0.262986	0.32529	0.364064	0.113174	0.0533482	0.00484511	0.00279738	0.0389549	0.240255	0.269353	0.309116	0.0472261	0.0491822	0.0624958	0.038864	0.209749
0.602	-0.00649736	-0.0146781	-0.080708	-0.0893787	-0.0325916	-0.00777022	-0.0913777	-0.0398261	0.8948	0.265234	0.345042	0.382598	0.112903	0.0728053	0.00867454	0.0101976	0.0620857	0.256066	0.285975	0.327704	0.0532031	0.0562637	0.0703692	0.0440453	0.221992
0.6025	0.00287143	-0.00819777	-0.0418338	-0.0863512	-0.0247595	-0.0453407	-0.0707698	-0.00181909	0.9075	0.268239	0.364695	0.403631	0.111031	0.0946822	0.0130625	0.0223977	0.0902684	0.273908	0.304624	0.348508	0.0602295	0.0646322	0.079623	0.0501497	0.235655
0.603	-0.0121676	0.00937675	-0.0104823	-0.0547375	-0.0818787	0.00589379	-0.0620519	0.0135484	0.9202	0.2724	0.383897	0.425497	0.108033	0.117289	0.0177685	0.0390203	0.122407	0.293035	0.324542	0.370692	0.0679565	0.0738642	0.0897983	0.0568717	0.250197
0.6035	-0.0260859	-0.000612043	-0.00486944	-0.0292857	-0.149041	0.0335715	-0.0264366	-0.0136499	0.9329	0.278232	0.402319	0.446015	0.104525	0.138707	0.0225959	0.0590258	0.156845	0.312461	0.344718	0.393138	0.0759423	0.0834254	0.100314	0.0638251	0.264891
0.604	-0.105664	-0.00159509	0.0263888	0.00304846	-0.117501	0.0864273	-0.0518772	0.00332306	0.9456	0.286173	0.419478	0.462761	0.101105	0.156971	0.0273625	0.0807335	0.19149	0.330974	0.363911	0.414474	0.0836428	0.092658	0.110453	0.0705339	0.278846
0.6045	-0.103213	-0.00122029	0.0802517	0.0443918	0.0138144	0.0812137	-0.095261	-0.00410282	0.9583	0.296381	0.434574	0.473421	0.098224	0.170303	0.0318699	0.101957	0.22402	0.347195	0.380714	0.433146	0.090427	0.100797	0.119385	0.076446	0.291053
0.605	-0.0537931	0.0163133	0.0870177	0.0320673	0.10471	0.1036	0.0135489	0.0337092	0.971	0.308586	0.446438	0.47617	0.0960956	0.17735	0.0358826	0.12029	0.252184	0.359709	0.393686	0.447566	0.0956356	0.107042	0.126243	0.0809839	0.300484
0.6055	-0.0912845	0.0057472	0.0847818	0.0361446	0.138745	0.0915614	0.093459	-0.0232922	0.9837	0.32206	0.453649	0.470012	0.0946852	0.177399	0.039128	0.133505	0.274107	0.367264	0.401557	0.456334	0.0986773	0.110675	0.130248	0.0836296	0.306233
0.606	-0.102923	0.023951	0.0692541	0.027304	0.135804	0.0319699	0.165413	0.0248649	0.9964	0.335698	0.454853	0.455083	0.093762	0.170524	0.041327	0.140003	0.288583	0.369026	0.403484	0.458525	0.0991492	0.111204	0.130871	0.0840294	0.307703
0.6065	-0.0043643	0.0096067	0.0613247	0.0504801	0.0628261	-0.0323632	0.152521	0.0242185	1.0091	0.348216	0.449136	0.432803	0.0930029	0.157562	0.0422484	0.139156	0.295231	0.364803	0.399285	0.453942	0.0969276	0.108475	0.127949	0.0820738	0.304773
0.607	0.0505138	-0.00308904	0.00657013	0.0153739	0.136102	-0.00295609	-0.00543217	0.00370836	1.0218	0.358386	0.436373	0.405818	0.0921071	0.139959	0.0417782	0.13144	0.294548	0.355177	0.38958	0.443285	0.0922091	0.102717	0.121741	0.0779321	0.297905
0.6075	0.0514459	0.00463021	-0.0327808	-0.00596798	0.0698877	-0.0137676	-0.0421023	0.00490992	1.0345	0.36526	0.417434	0.377666	0.0908908	0.119505	0.0399793	0.118273	0.287822	0.341475	0.375772	0.428125	0.0854757	0.0944977	0.112881	0.0720211	0.288139
0.608	0.0567146	0.00824521	-0.0227517	0.00653451	-0.0645436	-0.0610156	-0.0433896	-0.00151994	1.0472	0.368327	0.394169	0.352248	0.0893238	0.0980307	0.0371123	0.101639	0.276936	0.325595	0.359875	0.410723	0.0773998	0.0846076	0.102257	0.0649216	0.276968
0.6085	0.117155	0.00195283	-0.0426762	0.0142907	-0.103012	-0.0871058	-0.0145744	0.0139681	1.0599	0.367586	0.36918	0.333198	0.0875048	0.0771522	0.0336102	0.0836837	0.264122	0.30972	0.344213	0.393693	0.0687261	0.073916	0.0908484	0.0572753	0.266128
0.609	0.115774	0.00826475	0.0147968	0.0121049	-0.123399	-0.123382	-0.00661342	0.0307724	1.0726	0.363531	0.345436	0.323286	0.0855998	0.0580999	0.0299959	0.0663462	0.251669	0.295978	0.331065	0.379602	0.0601547	0.0632363	0.0795798	0.0496842	0.257322
0.6095	0.119742	0.00498894	0.00897683	0.0135015	-0.0807676	-0.109221	-0.00237937	0.0341122	1.0853	0.357066	0.325852	0.323973	0.083783	0.0416542	0.0267799	0.0511267	0.241621	0.286138	0.322326	0.370586	0.0522601	0.0532346	0.0692079	0.0426419	0.251971
0.61	-0.00563296	-0.00725989	-0.00772577	-0.0132322	0.0196381	-0.0279837	-0.0440713	-0.0396248	1.098	0.349355	0.312898	0.335237	0.0821998	0.0281768	0.0243641	0.0389803	0.235501	0.281378	0.31925	0.368055	0.0454468	0.0443836	0.0602658	0.0364969	0.251011
0.6105	-0.0472401	-0.0163905	-0.0525139	-0.0548709	0.10031	-0.000876999	-0.0648014	-0.0800569	1.1107	0.341645	0.308313	0.355714	0.0809529	0.0177182	0.0229801	0.0303358	0.234103	0.282187	0.322338	0.372563	0.0399355	0.0369504	0.0530441	0.0314423	0.254799
0.611	0.0229519	0.00384085	0.00121953	-0.0417178	0.13894	0.0118633	-0.192181	-0.0642592	1.1234	0.335105	0.312887	0.383059	0.0800967	0.0101489	0.022666	0.0251805	0.237356	0.288336	0.331332	0.383813	0.0356837	0.0308916	0.0474865	0.0274435	0.263136
0.6115	-0.00339075	-0.00751369	-0.0230682	-0.00110975	0.212133	0.0637813	-0.103855	-0.0128838	1.1361	0.330704	0.326356	0.414489	0.0796472	0.00529108	0.0232851	0.023185	0.244312	0.298911	0.345337	0.400835	0.0321745	0.025568	0.0429132	0.0240441	0.275405
0.612	-0.0422752	-0.0269049	-0.019395	-0.0343531	0.0168896	0.114751	-0.0457416	-0.0101328	1.1488	0.329122	0.347377	0.447301	0.0795957	0.0029887	0.0245709	0.0238043	0.253269	0.31333	0.362733	0.421344	0.0318059	0.0242276	0.0424659	0.0234475	0.289734
0.6125	-0.0852274	-0.0171011	0.0136306	-0.0531288	-0.140118	0.131892	0.0222064	-0.000118554	1.1615	0.330682	0.373678	0.479296	0.0799228	0.00311675	0.0261912	0.0263587	0.262099	0.329797	0.381969	0.443762	0.0330312	0.0249029	0.0441128	0.0242717	0.305204
0.613	-0.0132712	-0.0414354	0.0134642	-0.0114331	-0.0755161	0.159114	0.149727	0.00134139	1.1742	0.335303	0.402357	0.508999	0.0806118	0.00554559	0.027815	0.0301007	0.268701	0.34654	0.401404	0.46636	0.0345932	0.0260132	0.0462016	0.0253989	0.32076
0.6135	0.0384881	-0.0137487	0.0382486	0.0243744	-0.0163443	0.100917	0.179069	0.00656947	1.1869	0.342471	0.430272	0.535656	0.0816621	0.0100759	0.0291675	0.0342776	0.271479	0.362181	0.419498	0.487372	0.0362155	0.027269	0.0483669	0.026601	0.335205
0.614	-0.107941	-0.02225	0.0293116	0.0617794	-0.104947	0.0047506	0.154187	0.0237008	1.1996	0.351286	0.454453	0.559033	0.0830986	0.0163843	0.0300601	0.0382035	0.269647	0.375808	0.434948	0.505179	0.0384451	0.0294569	0.0513231	0.0283947	0.347345
0.6145	-0.14941	0.0148037	0.00839574	0.0554424	-0.161546	-0.115182	0.223586	0.0112176	1.2123	0.360561	0.472497	0.579109	0.0849619	0.0239792	0.0303975	0.041325	0.26329	0.386758	0.446798	0.51859	0.0417057	0.0331834	0.0556239	0.0311794	0.356303
0.615	-0.109122	0.0307548	-0.0314973	0.0382542	-0.0348486	-0.0794853	0.187144	0.0132656	1.225	0.368984	0.482903	0.595798	0.0872793	0.0321885	0.0301696	0.0432777	0.253203	0.39444	0.454485	0.527002	0.0456235	0.0379826	0.060778	0.0346239	0.361701
0.6155	-0.087678	0.0615474	-0.0331406	-0.00701252	-0.023522	-0.0828917	0.118777	0.0130238	1.2377	0.375293	0.485285	0.608786	0.0900344	0.040189	0.0294326	0.043918	0.240618	0.398346	0.457853	0.530421	0.0490174	0.0423015	0.0652362	0.0376573	0.363683
0.616	-0.0854514	0.0627107	-0.0303479	0.0160662	-0.0244985	-0.0827573	0.0990285	0.0314971	1.2504	0.378427	0.480418	0.617555	0.0931521	0.0470846	0.0282893	0.0433245	0.226913	0.398482	0.457012	0.529016	0.0516296	0.0457941	0.0686603	0.0400437	0.362396
0.6165	0.0612782	0.0391892	-0.0192539	-0.0125187	-0.0699435	-0.159302	-0.070796	0.0297611	1.2631	0.377633	0.470014	0.621588	0.096508	0.0520268	0.0268688	0.0417482	0.213367	0.39511	0.452372	0.523312	0.0532008	0.0480976	0.0707113	0.0415412	0.358238
0.617	0.119925	0.020481	-0.0162852	-0.00771049	-0.0452003	-0.0520773	-0.118179	0.0532146	1.2758	0.372555	0.45638	0.620692	0.0999547	0.0543624	0.0253094	0.039535	0.201005	0.388799	0.444624	0.514122	0.0537088	0.0491488	0.0713614	0.0421192	0.351778
0.6175	0.159054	0.0105983	-0.029187	-0.0186973	0.0825223	0.0282979	-0.253362	0.00743612	1.2885	0.363304	0.442023	0.615254	0.103348	0.0537717	0.0237407	0.037041	0.190527	0.380357	0.434735	0.502586	0.0531547	0.0489019	0.0706143	0.0417645	0.343808
0.618	0.122719	0.00380714	-0.0466817	-0.0322156	0.0929782	0.120393	-0.309944	-0.0115241	1.3012	0.350499	0.42927	0.606266	0.106561	0.0503431	0.022269	0.0345669	0.182309	0.370784	0.423858	0.49004	0.0516463	0.0474425	0.0686134	0.0405573	0.335247
0.6185	0.123248	-0.0150542	-0.027188	-0.0455331	-0.0596654	0.0589115	-0.314015	-0.00303511	1.3139	0.335233	0.419919	0.595091	0.109479	0.0445566	0.0209714	0.0323233	0.176466	0.361129	0.413171	0.477836	0.0493927	0.0449894	0.0656357	0.0386702	0.327011
0.619	0.0785229	0.00968492	-0.0360272	-0.0301751	-0.0701462	-0.00844785	-0.259991	-0.00775747	1.3266	0.318931	0.414904	0.583089	0.112004	0.0371697	0.0199009	0.0304253	0.172956	0.352298	0.403662	0.467096	0.0466383	0.0418166	0.0620035	0.0363102	0.319855
0.6195	0.0756301	-0.0453678	-0.0305147	0.0166942	0.1119	0.00437999	-0.135366	-0.0634992	1.3393	0.303112	0.414063	0.571307	0.114059	0.0290672	0.0190948	0.0289085	0.171662	0.344891	0.395929	0.458474	0.0436992	0.0383129	0.0581329	0.0337558	0.314195
0.62	0.0305287	-0.0209508	-0.0220086	0.0445882	0.126869	-0.0167296	0.102911	-0.0202289	1.352	0.289102	0.416135	0.560333	0.115607	0.0211047	0.0185856	0.0277542	0.172439	0.339071	0.390094	0.452083	0.0407594	0.0347149	0.0542652	0.0311721	0.31009
0.6205	0.0409815	-0.0533127	-7.79283e-05	0.0545493	0.0375504	-0.0305389	0.1772	0.00770645	1.3647	0.277797	0.419028	0.550341	0.116667	0.0139834	0.0184146	0.0269185	0.175123	0.334604	0.385824	0.447507	0.0379643	0.0312315	0.0505905	0.0286965	0.307232
0.621	-0.017182	-0.052068	0.0520549	0.029317	-0.0440389	-0.00593422	0.0549668	-0.0215521	1.3774	0.269542	0.420343	0.541249	0.117311	0.00817571	0.0186439	0.0263555	0.17951	0.331098	0.382452	0.443884	0.035825	0.0285704	0.0477778	0.0268032	0.30496
0.6215	-0.0616028	-0.0618267	0.073381	-0.0293422	-0.0362645	0.00277992	0.0750824	-0.0185131	1.3901	0.264167	0.417976	0.532902	0.117638	0.00391333	0.019362	0.0260324	0.185329	0.327993	0.37928	0.440382	0.0344075	0.0268532	0.0459123	0.0255628	0.302688
0.622	-0.0938366	-0.0448714	0.0788547	-0.00647416	0.111204	0.0571824	0.101701	-0.00801779	1.4028	0.261144	0.410634	0.525154	0.117744	0.00122323	0.0206789	0.0259275	0.192183	0.324847	0.375705	0.436258	0.0339142	0.0263768	0.0452578	0.0251683	0.299873
0.6225	-0.133143	-0.0245209	0.0910729	0.000815263	0.197907	0.0547363	0.0860022	-0.00442283	1.4155	0.259791	0.398086	0.517905	0.117677	0	0.0227177	0.026017	0.199487	0.321217	0.371393	0.431202	0.0338296	0.0264766	0.045138	0.0251563	0.296362
0.623	-0.0621559	0.0110171	0.0811791	0.0207817	0.098829	0.0317847	0.0244599	0.00968769	1.4282	0.25949	0.381115	0.511111	0.117435	9.43926e-05	0.0256083	0.0262626	0.206454	0.317043	0.366219	0.425046	0.0342959	0.0273465	0.0457388	0.0256578	0.292019
0.6235	-0.0721195	0.0449087	0.0172305	0.0174764	-0.0234913	-0.0155374	0.0589404	0.0178153	1.4409	0.259863	0.361248	0.504776	0.116966	0.00139002	0.0294785	0.0266085	0.212135	0.312516	0.360269	0.41783	0.0356821	0.0294698	0.0475444	0.0270069	0.28683
0.624	-0.0539969	0.0507302	0.0168285	0.0060919	-0.0755519	-0.0238613	0.0091498	0.0215795	1.4536	0.260893	0.34036	0.498922	0.116179	0.00385325	0.0344438	0.0269906	0.215532	0.307797	0.353855	0.409973	0.0376743	0.0324167	0.050144	0.0289137	0.281123
0.6245	-0.0311189	0.049902	0.0584317	0.00348071	-0.142859	0.0100888	0.126442	0.0173368	1.4663	0.262959	0.320327	0.493563	0.114971	0.00752903	0.0405809	0.0273611	0.215811	0.303223	0.347394	0.401969	0.0402417	0.0361258	0.0534977	0.0313438	0.275245
0.625	-0.0603424	0.0293798	0.0720751	-0.0148249	-0.109858	0.0153693	0.132489	-0.0137989	1.479	0.266769	0.302749	0.488703	0.113282	0.0124944	0.047888	0.0277249	0.212544	0.299221	0.341395	0.394416	0.0433876	0.0405764	0.057611	0.0342926	0.269614
0.6255	-0.000805918	-0.00059605	0.0485358	-0.0097509	-0.016072	-0.00757358	0.0587771	0.0178119	1.4917	0.273201	0.288794	0.484338	0.111148	0.0187926	0.0562483	0.0281816	0.205912	0.296297	0.336394	0.387915	0.0472913	0.0459794	0.0627204	0.0379151	0.264627
0.626	0.00912889	-0.0195678	0.0649404	-0.000720569	-0.0243488	-0.0224689	0.0442467	0.0105242	1.5044	0.283049	0.279124	0.480435	0.108725	0.0263652	0.065414	0.0289571	0.196757	0.294907	0.332916	0.383075	0.0520094	0.0523838	0.0689011	0.0422548	0.2607
0.6265	-0.0914684	-0.0100834	0.0450177	-0.0463527	-0.0233103	-0.0170992	0.0838077	0.00144766	1.5171	0.296767	0.273915	0.476875	0.106261	0.0350097	0.0750327	0.0303986	0.186432	0.295378	0.331364	0.380374	0.0575109	0.0597286	0.0761131	0.0472773	0.258171
0.627	0.145151	-0.00664163	-0.0694392	-0.0597034	0.117279	0.0118525	-0.019641	0.0101061	1.5298	0.314252	0.27292	0.473377	0.104015	0.0443593	0.0847023	0.0329091	0.176509	0.297807	0.3319	0.380023	0.063674	0.0678451	0.084197	0.0528696	0.257201
0.6275	0.160672	-0.00757115	-0.134877	-0.0645187	0.113073	0.0114735	-0.0749756	-0.031716	1.5425	0.334746	0.275559	0.469453	0.102204	0.0538932	0.0940401	0.036832	0.168437	0.301986	0.334359	0.381861	0.0702845	0.0764585	0.0928719	0.0588396	0.257703
0.628	0.137624	-0.0450616	-0.0969193	0.00378168	-0.0543253	-0.00895842	-0.0132242	-0.0119485	1.5552	0.35684	0.281017	0.464453	0.100965	0.0629635	0.102734	0.0423266	0.163259	0.30739	0.338227	0.385333	0.0770413	0.0851958	0.101741	0.0649213	0.259325
0.6285	0.107042	-0.0340944	-0.133007	0.0246527	-0.128164	-0.0305319	-0.0537362	-0.0155638	1.5679	0.378599	0.288302	0.457679	0.100356	0.0708468	0.110568	0.0492706	0.161438	0.313212	0.342683	0.38953	0.0835695	0.0936024	0.110312	0.0707864	0.261481
0.629	0.055689	-0.0155773	-0.334332	0.00614621	-0.0840602	-0.0186966	-0.0940362	-0.0110945	1.5806	0.397798	0.296301	0.448519	0.100362	0.0768274	0.11741	0.05723	0.16282	0.318458	0.346699	0.393315	0.0894504	0.101175	0.118034	0.07607	0.263424
0.6295	-0.00541271	0.0147124	-0.158556	0.00165906	-0.0513153	-0.0147712	-0.00415616	0.00905061	1.5933	0.412235	0.303813	0.436596	0.100898	0.0803194	0.123176	0.0655023	0.16669	0.32208	0.349182	0.395467	0.0942662	0.107416	0.124355	0.0804088	0.264356
0.63	-0.0773512	0.0406618	-0.0661738	-0.000371616	0.0699058	0.0538516	-0.102309	0.00546447	1.606	0.420051	0.309591	0.421911	0.10184	0.0810007	0.127771	0.0732371	0.171917	0.323126	0.349129	0.394865	0.097658	0.1119	0.128803	0.0834917	0.263537
0.6305	-0.0740239	0.0588699	-0.0115485	-0.0391424	0.0389401	0.0662555	-0.17174	-0.00867106	1.6187	0.419966	0.312433	0.404927	0.103046	0.0789125	0.131046	0.0796082	0.177122	0.320872	0.345769	0.390641	0.0993807	0.114341	0.131055	0.0851077	0.260393
0.631	-0.0948802	0.0685772	0.111625	-0.0263043	0.00852617	0.0468166	-0.0110154	-0.00647577	1.6314	0.411419	0.311322	0.386553	0.104388	0.0744889	0.132799	0.0840072	0.180856	0.314931	0.338669	0.382299	0.099353	0.114653	0.131004	0.0851893	0.254586
0.6315	-0.160115	0.0579777	0.184632	0.0155987	0.0209654	0.037623	0.125006	-0.00807232	1.6441	0.394574	0.305606	0.367995	0.105776	0.0684843	0.132813	0.0861866	0.181794	0.305289	0.327775	0.36976	0.097676	0.112972	0.128782	0.0838291	0.246049
0.632	-0.174779	0.070946	0.162032	0.0365874	-0.0222478	-0.0317185	0.0148859	0.0019189	1.6568	0.370321	0.29519	0.35056	0.107184	0.0618408	0.13093	0.0863092	0.178936	0.292342	0.313453	0.353409	0.0946299	0.10965	0.124758	0.0812766	0.235019
0.6325	-0.170283	0.0495185	0.110787	0.0678699	-0.0549031	-0.132579	-0.102098	0.000538653	1.6695	0.340211	0.280654	0.335477	0.108638	0.0555331	0.127149	0.084869	0.171822	0.276885	0.296492	0.334106	0.0906368	0.105206	0.119486	0.0779031	0.222044
0.633	-0.0512567	0.0413095	0.0677979	0.068331	0.00622466	-0.084757	-0.0847551	-0.00388293	1.6822	0.306299	0.2632	0.323774	0.110171	0.0504379	0.121696	0.0825057	0.160648	0.260043	0.278045	0.313128	0.0861962	0.100244	0.113623	0.0741452	0.207955
0.6335	0.0412593	0.0298778	0.0613491	0.037558	-0.00273797	-0.0552872	-0.0994123	0.00120372	1.6949	0.270933	0.244458	0.316174	0.111787	0.0472397	0.115052	0.0797935	0.146263	0.243133	0.259495	0.292019	0.081811	0.0953602	0.107834	0.0704394	0.193768
0.634	0.00300583	0.00932627	-0.00257096	0.0433056	-0.0699074	-0.000536589	-0.094022	0.0288835	1.7076	0.236469	0.226178	0.313022	0.113431	0.0463717	0.107888	0.0770752	0.130006	0.227466	0.242245	0.272363	0.0779124	0.0910555	0.102685	0.0671561	0.180536
0.6345	0.0280416	-0.0237144	-0.0504532	0.0216421	0.0480321	0.0174675	-0.0703846	0.0218244	1.7203	0.205022	0.209961	0.314176	0.114994	0.0479765	0.100932	0.0743964	0.113453	0.21415	0.227508	0.255534	0.0747997	0.0876659	0.098572	0.0645493	0.169181
0.635	0.0902985	-0.0444264	-0.0975999	0.00803894	0.145762	0.029472	-0.0649748	0.0369961	1.733	0.178281	0.19704	0.318943	0.116349	0.0518934	0.0948256	0.0715514	0.0981411	0.203927	0.216115	0.242489	0.0726123	0.0853349	0.0956796	0.0627329	0.160352
0.6355	0.117472	-0.0526717	-0.0708512	-0.001668	0.101697	-0.0294879	0.00909376	0.0257301	1.7457	0.157401	0.188177	0.326114	0.117388	0.0576824	0.0900021	0.0682189	0.0853382	0.197096	0.20843	0.233659	0.0713376	0.0840277	0.0939919	0.0616901	0.154352
0.636	0.163515	-0.122713	-0.0588954	-0.00074388	0.0427109	-0.0230934	0.134901	0.0187015	1.7584	0.142933	0.183595	0.334127	0.118053	0.0646766	0.0866294	0.0641393	0.0758776	0.193512	0.204333	0.228921	0.0708396	0.0835707	0.0933303	0.0612992	0.151111
0.6365	0.14522	-0.122465	-0.114106	-0.0256621	-0.00371667	0.0027432	0.182823	-0.0183332	1.7711	0.134841	0.182994	0.34134	0.118309	0.0720753	0.0846211	0.0592662	0.0700983	0.192665	0.203294	0.22769	0.0709042	0.083707	0.0934128	0.0613735	0.150245
0.637	0.259954	-0.103291	-0.130977	-0.0210574	-0.0749869	0.0196212	0.205588	-0.0289833	1.7838	0.132548	0.18558	0.346336	0.1181	0.0790548	0.0837099	0.0538499	0.0678548	0.193793	0.204497	0.229043	0.0712866	0.0841532	0.0939168	0.0617029	0.151143
0.6375	0.21873	-0.0924279	-0.00553312	-0.00162101	-0.0106474	0.0480319	0.220721	-0.0380757	1.7965	0.135064	0.190169	0.34816	0.117313	0.0848911	0.0835589	0.0484329	0.0686007	0.196022	0.206982	0.231889	0.0717616	0.0846588	0.0945449	0.0620972	0.153069
0.638	0.0882052	-0.05806	0.164798	-0.00911308	-0.0353679	0.0433814	0.103042	-0.0189608	1.8092	0.141141	0.195341	0.346416	0.115776	0.0890642	0.083867	0.0437786	0.0715313	0.198499	0.209791	0.235126	0.0721668	0.0850564	0.0950822	0.0624232	0.155276
0.6385	0.0547874	-0.0166402	0.258644	-0.00101158	-0.0439007	0.0329904	-0.00688091	0.00689692	1.8219	0.149437	0.199627	0.341237	0.113292	0.091334	0.0844379	0.0407535	0.0757422	0.200491	0.212072	0.237765	0.0724326	0.0852956	0.0954354	0.0626303	0.157083
0.639	-0.0681433	-0.00268266	0.227607	-0.00653442	-0.0285349	0.03192	-0.0687402	-0.00617087	1.8346	0.158666	0.201711	0.333103	0.109715	0.0917685	0.0852037	0.0401952	0.0803823	0.201445	0.213151	0.239008	0.072595	0.0854573	0.0956507	0.0627617	0.15793
0.6395	-0.194972	0.0270673	0.184335	-0.0134	0.0386997	0.0539601	-0.164662	-0.0158367	1.8473	0.167702	0.200611	0.32262	0.105018	0.0907347	0.0862124	0.0427714	0.0847513	0.201008	0.212553	0.238273	0.0727905	0.085745	0.0959059	0.0629484	0.157395
0.64	-0.151053	0.012338	0.0891732	-0.0210937	0.00357884	0.0366058	-0.114371	0.011262	1.86	0.17565	0.195808	0.310326	0.0993461	0.0888333	0.0875849	0.0488517	0.088344	0.199012	0.209998	0.235201	0.0732245	0.0864437	0.0964697	0.0633811	0.155204
0.6405	-0.047067	0.0102663	0.0194748	-0.0494663	-0.00650619	0.037139	0.0978713	0.0246352	1.8727	0.181857	0.187283	0.296586	0.0930034	0.0867817	0.0894473	0.0584151	0.0908537	0.195443	0.205385	0.229636	0.0741132	0.0878442	0.0976257	0.0642581	0.151223
0.641	-0.0146515	0.0181928	-0.0613107	-0.0680648	0.00932056	0.060874	0.162251	0.00818534	1.8854	0.185911	0.175485	0.281601	0.0863989	0.0852641	0.091843	0.0709907	0.0921662	0.190403	0.198779	0.221633	0.0756055	0.0901399	0.0995692	0.0657135	0.145473
0.6415	-0.0380842	0.0416358	-0.138583	-0.0569471	-0.0662968	0.0201173	0.0801253	-0.030564	1.8981	0.187614	0.161226	0.265506	0.0799567	0.0847844	0.0946533	0.0856758	0.0923507	0.184085	0.190408	0.211458	0.0777111	0.0933325	0.102313	0.0677527	0.138138
0.642	-0.0987925	0.0606057	-0.117037	0.000446686	-0.0267642	-0.0156358	0.00928937	-0.0265691	1.9108	0.186977	0.145576	0.248535	0.0740362	0.0855671	0.0975576	0.101215	0.0916475	0.176775	0.18068	0.199616	0.0802614	0.0971793	0.105638	0.0702164	0.129589
0.6425	-0.144571	0.0793263	-0.0500639	-0.020902	0.0115247	-0.0285827	-0.0491881	0.0076751	1.9235	0.184219	0.129715	0.231161	0.0688782	0.0875309	0.100064	0.116158	0.0904374	0.168856	0.170178	0.186847	0.0829244	0.101213	0.109109	0.0727942	0.120382
0.643	-0.161836	0.0849987	-0.0302142	-0.0512242	0.042167	-0.0209793	-0.136454	0.0346922	1.9362	0.179775	0.11477	0.214144	0.0645927	0.0903402	0.101608	0.129073	0.089195	0.160798	0.159632	0.174074	0.0852738	0.104834	0.112168	0.0750877	0.111209
0.6435	-0.123865	0.0874534	-0.0687422	-0.0595751	0.102491	-0.0381457	-0.17556	0.0214575	1.9489	0.174292	0.101669	0.19844	0.0611786	0.0934983	0.101705	0.13877	0.088425	0.153128	0.149831	0.162296	0.0868905	0.107451	0.114268	0.0767042	0.102814
0.644	-0.0621303	0.0966448	-0.0901419	-0.0028771	0.0126632	-0.0500393	-0.00541389	-0.0148764	1.9616	0.168566	0.0910411	0.185035	0.0585641	0.0964525	0.100101	0.144466	0.0885833	0.146371	0.141526	0.152441	0.0874612	0.108613	0.114999	0.0773476	0.0958832
0.6445	0.0236886	0.0968436	-0.0776164	0.0130275	-0.0358116	-0.0906033	-0.00749506	-0.0274707	1.9743	0.163427	0.0831895	0.174743	0.0566472	0.0986778	0.096891	0.145877	0.0899866	0.140976	0.135306	0.145227	0.086847	0.108106	0.114181	0.076883	0.0909308
0.645	0.0151093	0.100301	-0.100551	-0.00994481	-0.0994225	-0.0820901	-0.092774	0.00449821	1.987	0.15958	0.0781216	0.168044	0.0553328	0.0997465	0.0925453	0.143216	0.0927371	0.137247	0.13151	0.141043	0.0851104	0.105998	0.111895	0.0753621	0.0882204
0.6455	0.0972376	0.0289111	-0.154731	0.0611599	-0.0910875	-0.0442169	-0.0311225	-0.0129714	1.9997	0.157449	0.0756258	0.164994	0.0545525	0.0993905	0.087829	0.137138	0.0966913	0.135293	0.130178	0.139892	0.0824964	0.10261	0.108464	0.0730067	0.0877269
0.646	0.127967	-0.00456392	-0.180596	0.115802	0.00220424	-0.0421513	-0.00416685	-0.000710955	2.0124	0.157073	0.075357	0.1652	0.0542598	0.0975575	0.0836377	0.128618	0.101476	0.135009	0.131036	0.141397	0.0793809	0.0984514	0.10438	0.0701628	0.0891417
0.6465	0.0370537	-0.0387647	-0.117067	0.118702	0.022763	-0.0578992	-0.0235803	0.0156168	2.0251	0.158111	0.0769261	0.167868	0.0544131	0.0944349	0.0808075	0.118788	0.106552	0.136089	0.133552	0.144862	0.0761981	0.0941228	0.100211	0.0672328	0.0919301
0.647	-0.0181755	-0.0736247	-0.0861694	0.0809072	0.0208786	-0.0248279	-0.0540469	0.000643163	2.0378	0.159943	0.0799527	0.171884	0.0549584	0.0904363	0.0799415	0.108792	0.111296	0.138073	0.137015	0.149383	0.073371	0.0902176	0.0965105	0.0646117	0.0954115
0.6475	0.0152196	-0.13331	-0.013444	0.0566516	0.0836507	0.0457849	0.0222117	-0.0294788	2.0505	0.161829	0.0840788	0.175948	0.0558208	0.0861567	0.0812871	0.0996504	0.11509	0.14041	0.140625	0.153964	0.0712523	0.0872413	0.0937393	0.0626322	0.0988523
0.648	0.0228437	-0.13182	0.171429	0.0332673	0.0285406	0.0297036	0.0638279	0.0252491	2.0632	0.163075	0.0889521	0.178724	0.0568978	0.082308	0.0846875	0.0921742	0.117402	0.142522	0.143601	0.157648	0.0700868	0.0855554	0.092217	0.0615283	0.101555
0.6485	-0.0248198	-0.128074	0.297121	0.0226246	0.0590485	0.0167726	0.041471	-0.00422145	2.0759	0.163149	0.0942022	0.179032	0.0580546	0.0796421	0.0896078	0.0868947	0.117878	0.143885	0.145271	0.159627	0.0699876	0.0853424	0.0920903	0.0614131	0.102945
0.649	-0.011344	-0.117707	0.304274	0.0301048	0.0248277	0.00737757	0.0758976	0.00607186	2.0886	0.161735	0.0994395	0.176025	0.0591225	0.0788614	0.095244	0.0840257	0.116394	0.144092	0.145156	0.159342	0.0709314	0.0865951	0.0933279	0.0622725	0.102636
0.6495	-0.0258959	-0.057619	0.221404	0.0311229	-0.0795411	0.0462863	0.123295	0.00249031	2.1013	0.158709	0.104273	0.169343	0.0599048	0.080513	0.100673	0.0834509	0.11307	0.142901	0.143025	0.156544	0.0727647	0.0891218	0.0957279	0.0639704	0.100471
0.65	-0.0247711	0.0015254	0.173375	-0.00453733	-0.032189	0.0372812	0.0332711	0.02891	2.114	0.15409	0.108344	0.159181	0.0601954	0.0848875	0.105017	0.0847594	0.108224	0.140244	0.1389	0.151303	0.0752239	0.0925733	0.0989445	0.0662671	0.0965312
0.6505	-0.00157142	0.0493735	0.0927012	-0.0674176	-0.0502231	0.0696807	0.036359	-0.0100301	2.1267	0.147958	0.111353	0.146253	0.0598072	0.091945	0.107581	0.0873285	0.102305	0.136219	0.133027	0.143963	0.0779685	0.0964877	0.102532	0.0688494	0.0910955
0.651	0.0612747	0.075282	-0.0292005	-0.0681139	-0.0351213	0.0489276	0.0541228	-0.0294058	2.1394	0.140423	0.113089	0.131655	0.0586111	0.10128	0.107953	0.0904301	0.0958312	0.131051	0.125822	0.13507	0.0806235	0.100349	0.105999	0.0713704	0.0845886
0.6515	0.120709	0.110804	-0.150479	-0.0687838	-0.0531049	0.0325276	-0.0179471	0.0136906	2.1521	0.131626	0.113456	0.11665	0.0565689	0.112164	0.106028	0.0933434	0.0893091	0.125048	0.11779	0.125277	0.0828286	0.103656	0.108874	0.0734949	0.0775078
0.652	0.0431991	0.08774	-0.234924	-0.0832931	-0.0171921	0.0235163	-0.0881086	0.0242394	2.1648	0.121812	0.112517	0.102437	0.053754	0.123638	0.102	0.0954545	0.0831738	0.118569	0.109474	0.115269	0.0842888	0.105994	0.110772	0.0749468	0.070365
0.6525	0.106856	0.0444443	-0.239725	-0.0667273	0.107124	0.0363433	-0.0670747	0.0102467	2.1775	0.111399	0.110529	0.089985	0.050347	0.13464	0.0962981	0.0963418	0.0777386	0.112004	0.101415	0.105711	0.0848158	0.107085	0.111447	0.0755468	0.0636458
0.653	0.0941682	0.00637808	-0.165528	-0.0460377	0.115986	0.0393624	-0.0515824	0.00180937	2.1902	0.100999	0.10795	0.079938	0.0466079	0.144128	0.089517	0.0958243	0.07318	0.105758	0.0941226	0.0972137	0.0843434	0.106819	0.110812	0.0752273	0.0577826
0.6535	0.0594011	-0.0266399	0.0179102	-0.0219016	0.0926342	0.00451192	-0.0928434	-0.0182584	2.2029	0.0913527	0.105384	0.0725806	0.0428255	0.151164	0.082325	0.093961	0.0695558	0.100215	0.0880384	0.0902887	0.0829158	0.105231	0.108927	0.0740215	0.0531272
0.654	-0.00474899	-0.0610812	0.159623	-0.00773112	-0.0356919	0.0092848	-0.0573299	-0.00722058	2.2156	0.0832025	0.103463	0.0678576	0.0392527	0.154993	0.0753769	0.0909917	0.0668527	0.0956876	0.0834911	0.0853039	0.0806506	0.102461	0.105947	0.0720315	0.0499219
0.6545	-0.0417374	-0.0919294	0.199385	-0.0133233	-0.0206016	0.0401429	-0.0182804	0.003041	2.2283	0.077142	0.102684	0.0654257	0.0360433	0.155138	0.0692349	0.0872584	0.0650389	0.092361	0.0806435	0.0824258	0.0777036	0.0987074	0.102076	0.0693964	0.0482641
0.655	-0.0309366	-0.104573	0.119908	-0.0322856	-0.0416365	0.0440338	-0.0200961	0.00245728	2.241	0.0734743	0.10325	0.0647374	0.0332089	0.151501	0.0643069	0.0831317	0.0641036	0.0902537	0.0794519	0.0815758	0.0742451	0.0941965	0.0975376	0.0662716	0.0480792
0.6555	0.0286871	-0.0859817	0.031343	-0.0170908	-0.0234396	-0.00911154	-0.0521453	0.0230009	2.2537	0.0721181	0.104973	0.0651465	0.0306094	0.144435	0.0608196	0.0789718	0.064073	0.0892038	0.0796538	0.0824168	0.0704536	0.0891772	0.0925654	0.0628232	0.0491114
0.656	0.0272008	-0.0525693	-0.0208672	0.0112361	-0.0208788	-0.0908083	-0.0310628	0.016759	2.2664	0.0725733	0.107257	0.066018	0.0279825	0.134763	0.058825	0.0751199	0.0650015	0.0888886	0.0807893	0.0843781	0.0665205	0.0839249	0.0874094	0.0592321	0.0509405
0.6565	-0.00779437	-0.0258037	-0.0708581	0.037133	-0.000482744	-0.15923	-0.000580291	0.00228985	2.2791	0.073983	0.109188	0.0668338	0.0250093	0.123681	0.0582372	0.0719005	0.0669514	0.0888815	0.0822687	0.0867333	0.062652	0.0787412	0.0823389	0.0556946	0.0530364
0.657	-0.0822602	-0.0103409	-0.0392528	0.075024	-0.0410537	-0.172006	0.179049	-0.00212304	2.2918	0.0752782	0.109713	0.0672483	0.0214078	0.112589	0.058871	0.0696195	0.0699544	0.0887268	0.0834627	0.0887078	0.0590665	0.0739455	0.0776391	0.0524186	0.0548337
0.6575	-0.110304	0.0429514	0.0223681	0.0684403	0.00452844	-0.138231	0.164029	-0.01894	2.3045	0.0753923	0.107872	0.0670838	0.0170441	0.102895	0.0604804	0.0685566	0.0739728	0.0880252	0.0838054	0.0896003	0.0559924	0.069867	0.073608	0.0496199	0.0558173
0.658	-0.154277	0.101339	-0.000407789	0.0963595	0.0183542	-0.0755803	0.0868717	-0.00389682	2.3172	0.0734815	0.103027	0.0662793	0.0120451	0.0958323	0.0627856	0.0689486	0.0788727	0.0865091	0.0828854	0.088889	0.0536671	0.0668399	0.0705565	0.0475208	0.0555957
0.6585	-0.200524	0.145107	-0.00516755	-0.0202105	-0.0466216	-0.0714788	0.0323107	-0.0102353	2.3299	0.0691028	0.0950198	0.0648271	0.00689113	0.0923125	0.0654806	0.0709468	0.084408	0.0840892	0.0805044	0.0863032	0.0523284	0.065188	0.0687958	0.0463401	0.0539522
0.659	-0.137468	0.157964	-0.0556572	0.00859805	-0.025779	0.000564668	0.0402435	-0.00319291	2.3426	0.0622956	0.084187	0.0627262	0.00245997	0.092836	0.0682327	0.0745616	0.0902195	0.0808564	0.0766859	0.0818353	0.0521976	0.0652025	0.0686164	0.0462786	0.0508556
0.6595	-0.015301	0.13884	-0.0902695	0.0225794	-0.0259641	0.111554	0.000835018	-0.0197653	2.3553	0.053575	0.0712758	0.0599711	0	0.0974402	0.0706893	0.0796095	0.0958526	0.0770534	0.0716518	0.0757175	0.0534535	0.0671088	0.0702531	0.0474956	0.0464465
0.66	0.0710371	0.109914	-0.101966	0.0485331	-0.0228781	0.223672	0.0707427	-0.0249747	2.368	0.0438337	0.0572915	0.0565774	0.00101597	0.105704	0.0725031	0.0856927	0.100809	0.0730287	0.065777	0.0683731	0.0562052	0.0710327	0.0738498	0.0500844	0.041007
0.6605	0.0914105	0.0967942	-0.0575472	0.0138042	-0.05801	0.204795	0.110268	-0.0148747	2.3807	0.0341871	0.0433193	0.052635	0.00707776	0.116806	0.0733785	0.092226	0.104621	0.0691873	0.0595391	0.0603607	0.0604715	0.0769754	0.0794321	0.054055	0.0349238
0.661	0.0343258	0.068567	-0.0181051	-0.0467393	-0.0343407	0.12888	-0.0348435	0.00289503	2.3934	0.0258003	0.0303639	0.0483723	0.0195521	0.129626	0.0731364	0.0985059	0.106934	0.0659482	0.0534726	0.0523224	0.0661661	0.0847969	0.086888	0.0593209	0.0286545
0.6615	0.0122896	0.0248278	-0.0153869	-0.0607479	0.152982	0.0898221	-0.187706	-0.0247885	2.4061	0.0197286	0.0192346	0.044197	0.0393323	0.142901	0.0717724	0.103815	0.107559	0.0637094	0.0481253	0.0449317	0.073103	0.0942244	0.0959747	0.0657048	0.02269
0.662	0.00351595	-0.0848789	-0.0789029	-0.0234513	0.165717	0.043812	-0.169348	0.00501085	2.4188	0.0167895	0.0104835	0.0406882	0.0665711	0.155393	0.0694871	0.107545	0.106504	0.0628146	0.0440146	0.0388409	0.0810063	0.104868	0.106331	0.0729483	0.0175171
0.6625	-0.00401974	-0.139004	-0.0270372	-0.00562488	0.10736	0.010115	-0.124072	0.00549007	2.4315	0.017477	0.00438778	0.038516	0.100494	0.166053	0.0666702	0.109319	0.10396	0.063515	0.0415753	0.0346163	0.0895279	0.116247	0.117502	0.0807285	0.0135714
0.663	0.0298387	-0.175871	0.0684755	-0.0363607	0.0321802	-0.0724569	-0.0817834	-0.0032291	2.4442	0.0219303	0.000965281	0.0383064	0.139345	0.174134	0.0638433	0.109069	0.100264	0.0659289	0.0411032	0.0326698	0.098266	0.127815	0.128961	0.0886759	0.0111869
0.6635	0.0286519	-0.156197	0.0889941	-0.0326027	-0.0115189	-0.106859	0.0143215	-0.00156911	2.4569	0.0299342	0	0.0404845	0.180488	0.179228	0.0615746	0.107059	0.0958387	0.0700001	0.0427002	0.033191	0.106781	0.138987	0.140132	0.0963895	0.0105475
0.664	0.0613951	-0.131943	0.0671364	-0.0369474	-0.0384574	-0.123827	0.00752151	-0.00833223	2.4696	0.0409748	0.00109233	0.0451633	0.220725	0.181225	0.0603825	0.10384	0.0911203	0.0754884	0.0462521	0.0361176	0.114623	0.149173	0.150424	0.103462	0.0116627
0.6645	0.134523	-0.0513249	0.108108	-0.0341464	-0.0895661	-0.116653	0.0527675	0.0417511	2.4823	0.0543085	0.00371063	0.0520943	0.256763	0.18027	0.0606486	0.100162	0.0864969	0.0819895	0.0514341	0.0411336	0.121377	0.157843	0.159294	0.109522	0.0143613
0.665	0.104786	-0.026967	0.0750369	-0.0175775	-0.0861255	-0.113093	0.078599	0.0231733	2.495	0.069046	0.00725449	0.0606974	0.285767	0.176716	0.0625552	0.0968607	0.0822541	0.0889849	0.0577469	0.0477022	0.12673	0.164606	0.166327	0.114291	0.0183064
0.6655	0.101159	0.0110969	-0.00057429	-0.0011918	-0.0860547	-0.0979876	0.0637892	0.0293043	2.5077	0.0842234	0.011122	0.0701568	0.305825	0.171091	0.0660615	0.0947359	0.0785517	0.0959117	0.0645778	0.0551284	0.130522	0.16928	0.171314	0.117634	0.0230325
0.666	0.0828712	0.0260246	-0.022727	0.0318707	-0.0768551	-0.0166744	0.0547242	0.0444648	2.5204	0.098855	0.0147754	0.0795487	0.316269	0.164067	0.0709077	0.0944338	0.075429	0.102234	0.0712735	0.0626392	0.132784	0.171941	0.174295	0.119589	0.0279977
0.6665	-0.00254054	0.0235051	-0.0368127	0.068892	0.0308309	0.0472251	0.0465019	-0.0100856	2.5331	0.111977	0.0178	0.0879795	0.317716	0.156417	0.0766542	0.0963651	0.0728446	0.107505	0.0772181	0.0694769	0.133729	0.172898	0.175547	0.120358	0.0326491
0.667	-0.0434612	0.00973849	-7.18753e-06	0.0342406	0.0613446	0.0503495	-0.0517653	-0.0244145	2.5458	0.122693	0.0199476	0.0947053	0.311887	0.148961	0.0827371	0.100639	0.0707334	0.111414	0.0819045	0.0749893	0.133708	0.17264	0.175529	0.120269	0.0364911
0.6675	-0.012682	-0.00290331	-0.00785297	0.0789809	0.0539195	0.00631576	-0.0793699	-0.00603397	2.5585	0.130242	0.0211585	0.0992119	0.301221	0.142481	0.0885494	0.10702	0.0690617	0.113806	0.0849888	0.078707	0.133131	0.171726	0.174778	0.119698	0.0391486
0.668	-0.0517771	0.0140325	-0.0358576	0.0476006	-0.0143168	0.0285788	-0.0524092	-0.00553372	2.5712	0.134072	0.0215524	0.101235	0.288383	0.137617	0.0935304	0.114907	0.067846	0.114669	0.0863129	0.0803839	0.132375	0.170662	0.173789	0.118991	0.0404056
0.6685	-0.0929907	0.0385077	-0.0616249	0.00857265	-0.00840664	0.0721221	-0.0197352	0.00587162	2.5839	0.133916	0.0213899	0.100743	0.275796	0.134771	0.0972525	0.123369	0.0671264	0.114107	0.0858965	0.080001	0.131706	0.169799	0.172911	0.118389	0.0402176
0.669	-0.0601675	0.0681732	0.0256769	0.00523272	0.0147385	0.104423	-0.0607285	-0.0108027	2.5966	0.129816	0.0210013	0.0978812	0.265292	0.134024	0.099487	0.131264	0.0669169	0.112283	0.083895	0.0777226	0.131238	0.169278	0.172293	0.117994	0.0386858
0.6695	-0.0533666	0.0264149	0.0532594	-0.00796357	0.00832921	0.0863574	-0.0677597	0.036079	2.6093	0.122099	0.0207071	0.0929341	0.257944	0.135112	0.100243	0.137429	0.0671571	0.109389	0.0805484	0.0738372	0.130933	0.169039	0.171886	0.117767	0.0360154
0.67	-0.0812443	0.0201156	0.060622	-0.0373041	0.0291	0.0731047	0.0577029	-0.0224822	2.622	0.111325	0.0207432	0.0862693	0.254091	0.137469	0.099759	0.140902	0.0676876	0.105606	0.0761294	0.0686873	0.130651	0.168885	0.171508	0.117578	0.0324614
0.6705	-0.0587167	0.00823526	0.0214064	-0.0456204	0.0293279	0.0444722	0.00548454	-0.0548523	2.6347	0.098221	0.0212072	0.0782854	0.253495	0.14032	0.098463	0.141091	0.0682556	0.101096	0.0708997	0.0626086	0.130217	0.168568	0.170928	0.117262	0.0282785
0.671	-0.0316718	0.0507609	0.014477	-0.0565059	-0.0971587	-0.0156329	-0.100503	0.0141386	2.6474	0.083622	0.0220357	0.0693812	0.255545	0.142803	0.0969077	0.13786	0.0685538	0.0960055	0.0650912	0.0558979	0.129479	0.167878	0.169948	0.116679	0.0236913
0.6715	0.0207103	0.0254423	0.0139025	-0.00605133	-0.130779	-0.0836492	-0.00622192	0.0253037	2.6601	0.0684024	0.0230244	0.0599482	0.259467	0.144105	0.0956925	0.131515	0.0682838	0.0904764	0.0589076	0.0488083	0.128353	0.166693	0.168457	0.115748	0.0188857
0.672	0.0316415	0.0410349	0.006587	0.0248041	-0.0258994	-0.119366	0.0690056	0.011041	2.6728	0.0534088	0.0238867	0.050377	0.264483	0.143596	0.0953701	0.122751	0.0672243	0.0846725	0.052542	0.0415654	0.126845	0.165013	0.166467	0.114473	0.0140184
0.6725	-0.00175274	-0.00238663	0.00996816	0.0126384	0.0072577	-0.135985	0.0854499	-0.0177711	2.6855	0.0394032	0.024346	0.0410447	0.269924	0.140952	0.0963493	0.112562	0.0652765	0.0787959	0.0461949	0.0343879	0.125063	0.162969	0.164116	0.112949	0.00922889
0.673	0.0533634	-0.0562072	-0.0122879	-0.0147457	-0.00229116	-0.0678278	0.142333	-0.00950128	2.6982	0.0270233	0.024238	0.0322909	0.275297	0.136233	0.0988268	0.102128	0.0624721	0.0731011	0.0400944	0.0275124	0.123205	0.160814	0.161667	0.111353	0.00465861
0.6735	-0.00208103	-0.0708834	-0.0375518	-0.0355729	-0.0117567	0.00404899	0.17903	-0.000523366	2.7109	0.0167483	0.0235968	0.0243951	0.280286	0.129885	0.102754	0.0926759	0.0589562	0.068034	0.0346853	0.0214248	0.121502	0.15883	0.159423	0.109887	0.000618873
0.674	-0.00766526	-0.0513381	-0.0386154	-0.05549	0.0584273	0.0521222	0.153806	0.0103817	2.7236	0.00888181	0.0226886	0.0175637	0.284685	0.122681	0.10786	0.08529	0.0549601	0.0664129	0.0334323	0.0202362	0.119716	0.156532	0.157078	0.108283	1.22059e-06
0.6745	-0.025785	-0.0443725	-0.0418424	-0.0241087	0.108803	0.0608409	0.0515527	-0.00130509	2.7363	0.00354057	0.0219829	0.011921	0.288279	0.115586	0.113718	0.0807443	0.0507771	0.0658034	0.0331252	0.0200501	0.118618	0.155096	0.155637	0.10729	8.84193e-07
0.675	0.035981	-0.0472382	-0.044926	0.00204655	0.136507	0.0674192	-0.057135	0.00323242	2.749	0.000657543	0.0220638	0.00750044	0.290748	0.109597	0.119841	0.0793805	0.0467335	0.0657167	0.0330815	0.0200237	0.118462	0.154892	0.155432	0.107149	8.82978e-07
0.6755	0.0355755	-0.0452486	-0.0705257	0.0128246	-0.0030807	0.0669465	-0.100181	-0.00235196	2.7617	0	0.0235107	0.00424929	0.29162	0.105564	0.125747	0.0810888	0.0431523	0.066146	0.0332977	0.0201545	0.119236	0.155904	0.156447	0.107849	8.88747e-07
0.676	0.026313	-0.0327111	-0.0620097	0.035422	0.0593555	0.0492602	-0.146971	-0.00788139	2.7744	0.00119286	0.0267651	0.00204462	0.29034	0.104054	0.130989	0.0853781	0.0403126	0.0669983	0.0337267	0.0204142	0.120772	0.157912	0.158463	0.109238	9.00198e-07
0.6765	0.0853072	0.0183876	0.0158555	0.0462971	0.0811359	0.00340218	-0.0671175	-0.00738967	2.7871	0.00376444	0.032024	0.000722373	0.286396	0.105269	0.135158	0.091534	0.0384179	0.0681105	0.0342866	0.0207531	0.122777	0.160534	0.161094	0.111052	9.15142e-07
0.677	0.137238	0.0740318	0.109525	0.0770622	0.0450239	-0.0638069	0.024127	-0.0298697	2.7998	0.0071947	0.0391709	0.000100681	0.279472	0.109031	0.137905	0.0987869	0.0375755	0.0692814	0.034876	0.0211099	0.124888	0.163293	0.163863	0.112961	9.30874e-07
0.6775	0.0746326	0.12158	0.154394	0.01127	0.00831216	-0.0550765	-0.0121851	-0.0194572	2.8125	0.0109714	0.0477688	0	0.269544	0.114839	0.138973	0.106459	0.0377902	0.0703086	0.0353931	0.0214228	0.126739	0.165715	0.166293	0.114635	9.44797e-07
0.678	-0.0948136	0.116419	0.139152	-0.0385457	0.00988498	0.00508189	-0.0173973	-0.0206845	2.8252	0.0146437	0.0571161	0.000261917	0.256906	0.121963	0.138255	0.114052	0.0389701	0.0710231	0.035753	0.021641	0.128027	0.167398	0.167982	0.1158	1.31674e-06
0.6785	-0.139611	0.114782	0.0671966	-0.0299168	-0.0204173	0.0260518	-0.0305247	0.0120199	2.8379	0.0178675	0.0663538	0.000765808	0.242143	0.129567	0.135853	0.121255	0.0409372	0.0714852	0.0361163	0.0219895	0.12852	0.168031	0.168629	0.116242	0.000186072
0.679	-0.144824	0.0627216	-0.0838366	-0.00638669	-0.103966	0.0234077	-0.117638	0.0261886	2.8506	0.0204353	0.0746074	0.00144094	0.226065	0.136855	0.132115	0.127908	0.0434481	0.0732188	0.0384474	0.024836	0.127853	0.167036	0.167759	0.115601	0.00224722
0.6795	-0.117659	0.0293335	-0.170876	-0.0165701	-0.0808208	-0.00368861	-0.141783	0.0371171	2.8633	0.0222931	0.0811291	0.00226604	0.209616	0.143215	0.127621	0.133931	0.0462153	0.0750479	0.0412024	0.028309	0.126381	0.164956	0.165835	0.114223	0.00483951
0.68	-0.0895684	-0.0368447	-0.127066	-0.00825747	-0.153588	-0.0458129	-0.0532809	0.011457	2.876	0.0235433	0.0854195	0.00325772	0.193771	0.148327	0.123106	0.139274	0.0489379	0.0762312	0.0433307	0.0311058	0.124529	0.162405	0.163411	0.112508	0.0070056
0.6805	-0.0794236	-0.0719337	-0.0681053	-0.00771789	-0.0891015	-0.0186984	0.0537647	0.0395891	2.8887	0.0244302	0.0872994	0.00445315	0.179455	0.152211	0.119342	0.143899	0.0513359	0.0768312	0.044759	0.033079	0.122683	0.159895	0.160992	0.110808	0.00859737
0.681	0.0281578	-0.100969	-0.0208757	-0.00394489	-0.0609034	0.0203015	0.0456099	-0.00308064	2.9014	0.0253109	0.0869304	0.00589076	0.16748	0.155182	0.117	0.147791	0.0531882	0.0770617	0.0455833	0.034275	0.121257	0.157971	0.159123	0.1095	0.00959828
0.6815	0.0911834	-0.0992554	0.0074787	0.0152718	-0.0124325	0.0662001	0.0727677	0.00766023	2.9141	0.0266083	0.0847646	0.00758972	0.158522	0.157701	0.116526	0.150976	0.0543611	0.077215	0.0460058	0.0348707	0.120635	0.157129	0.158309	0.108929	0.0100864
0.682	0.0440905	-0.0782832	-0.0636133	-0.00334112	-0.00073658	0.0272948	0.0902589	-0.0144807	2.9268	0.0287502	0.0814557	0.00952913	0.153103	0.160191	0.118064	0.153557	0.0548207	0.0776022	0.0462894	0.0351295	0.121103	0.157733	0.158923	0.10935	0.0102116
0.6825	0.0473952	-0.0583428	-0.091185	-0.027762	-0.0234672	-0.0855558	0.0167958	-0.00814876	2.9395	0.0321051	0.0777311	0.0116334	0.151543	0.162887	0.121436	0.155725	0.054622	0.0784893	0.0467002	0.0353431	0.122795	0.159948	0.161143	0.110881	0.0101612
0.683	0.047576	-0.0601802	-0.0218997	-0.00190677	-0.0221046	-0.0412909	0.0830635	-0.0457604	2.9522	0.0369267	0.074255	0.0137705	0.153898	0.165754	0.126195	0.157752	0.053887	0.0800436	0.047454	0.0357711	0.125671	0.163711	0.164917	0.113483	0.0101207
0.6835	0.012976	-0.00396548	0.0170426	-0.00269519	-0.0338044	-0.00354441	0.060953	-0.0242242	2.9649	0.0433079	0.0715147	0.0157669	0.159863	0.168497	0.131738	0.159926	0.0527828	0.0822995	0.0486749	0.0365941	0.129516	0.168731	0.169962	0.116959	0.0102413
0.684	0.0391634	0.0340429	0.0527	0.00992204	0.0520031	0.000842145	-0.014396	-0.00390344	2.9776	0.0511587	0.0697642	0.0174383	0.168722	0.170653	0.137435	0.162476	0.0515025	0.0851562	0.0503817	0.0378916	0.133967	0.174528	0.175802	0.120978	0.0106211
0.6845	0.0766595	0.0537725	0.0891029	0.0876967	0.0799523	0.00259606	0.0165564	0.0058048	2.9903	0.0602038	0.0690312	0.0186256	0.179324	0.171757	0.142756	0.165477	0.050248	0.0884018	0.0524977	0.039647	0.138564	0.180498	0.181836	0.125123	0.0113026
0.685	0.0614791	0.0770449	0.117224	0.0715927	0.112788	-0.0603216	0.0141555	0.00390694	3.003	0.0700105	0.0691768	0.0192264	0.190176	0.171518	0.147349	0.168779	0.0492074	0.0917594	0.054879	0.0417687	0.142819	0.186003	0.187422	0.128954	0.0122794
0.6855	0.0288896	0.0660596	0.10444	-0.000120045	0.110193	-0.0588114	-0.000988825	0.0049124	3.0157	0.0800379	0.0699794	0.0192244	0.199638	0.169974	0.151062	0.171988	0.0485247	0.0949443	0.0573526	0.0441226	0.146298	0.190478	0.191989	0.132078	0.0135094
0.686	0.0411512	0.0667544	0.0863715	0.0102112	0.0548497	-0.00859034	-0.0296882	0.0359482	3.0284	0.089695	0.0712081	0.0187301	0.206221	0.167566	0.153899	0.174541	0.0482729	0.0977248	0.0597578	0.0465682	0.148695	0.193528	0.195138	0.13422	0.0149306
0.6865	-0.0325326	0.0298788	0.0471931	0.00326431	-0.0268505	0.0131913	-0.0612847	0.0450588	3.0411	0.0983992	0.0726762	0.0180192	0.20888	0.165119	0.155945	0.175851	0.0484445	0.099973	0.0619862	0.0489964	0.149897	0.195006	0.196719	0.135279	0.0164805
0.687	-0.0250806	-0.0067751	0.0487453	-0.00599147	0.00972204	0.0274108	-0.218406	0.0344328	3.0538	0.105633	0.0742638	0.0175478	0.207221	0.163732	0.157287	0.175495	0.0489586	0.101698	0.0640082	0.051356	0.150006	0.195051	0.196866	0.135347	0.0181112
0.6875	0.0398783	-0.0220781	0.0165618	-0.000897052	0.0133212	0.0496926	-0.149409	-0.00712302	3.0665	0.11099	0.0759202	0.0179115	0.201529	0.164611	0.157992	0.173364	0.049681	0.103042	0.0658769	0.0536605	0.149329	0.194064	0.195982	0.134704	0.0197961
0.688	0.085549	-0.0524795	-0.00341929	0.0215978	0.00339018	0.0702655	-0.0262775	-0.0195693	3.0792	0.114208	0.0776523	0.0197383	0.192597	0.168883	0.158115	0.16972	0.0504466	0.104242	0.0677026	0.055968	0.148316	0.192637	0.194658	0.133757	0.0215224
0.6885	0.0150814	-0.0303914	-0.0514835	-0.0142744	0.0237405	0.0738192	0.0603469	-0.0500482	3.0919	0.115212	0.0795059	0.0235446	0.181472	0.177392	0.157728	0.165153	0.0510756	0.105568	0.0696144	0.0583499	0.147472	0.191428	0.193555	0.132961	0.0232809
0.689	0.0253456	-0.0218142	-0.0932195	-0.0412234	0.00727394	0.0303438	0.0468809	-0.0452956	3.1046	0.11414	0.0815406	0.0296212	0.16921	0.190559	0.156958	0.160435	0.0513891	0.107263	0.0717248	0.0608645	0.147259	0.191044	0.19328	0.132736	0.0250575
0.6895	0.000859826	-0.0324619	-0.0716363	-0.110396	0.0097277	-0.0238338	0.1919	-0.0295315	3.1173	0.111333	0.083806	0.0379742	0.15673	0.208297	0.156009	0.156329	0.05123	0.1095	0.0741058	0.063541	0.14803	0.191944	0.194295	0.1334	0.026831
0.69	-0.0554144	-0.0247592	-0.0178111	-0.162373	-0.00520391	-0.103963	0.0926326	-0.0605771	3.13	0.10729	0.0863236	0.0483288	0.144738	0.229996	0.155174	0.153452	0.0504912	0.112362	0.0767804	0.0663744	0.14998	0.19439	0.196859	0.135132	0.0285749
0.6905	-0.100854	-0.0316211	-0.0113559	-0.115243	0.0485513	-0.0768788	-0.0235101	-0.0117592	3.13	0.107399	0.0827292	0.0441787	0.137588	0.221879	0.145188	0.0770174	0.0392748	0.102302	0.0716363	0.0631821	0.132053	0.170957	0.173337	0.118919	0.0284619
0.691	-0.104447	-0.0373291	-0.0146062	-0.00342792	-0.023165	-0.000341662	0.000827006	0.045239	3.14495	0.101849	0.0859965	0.0582287	0.12475	0.25099	0.144828	0.075699	0.0376283	0.106445	0.0751227	0.0666711	0.13588	0.175842	0.178363	0.122344	0.0304416
0.6915	-0.0715021	-0.0322988	-0.00566715	0.0739076	-0.0381393	0.0581328	0.092655	0.0758149	3.1599	0.0963463	0.0894995	0.0731887	0.113701	0.281529	0.145661	0.0767404	0.0352569	0.111226	0.0788482	0.0702241	0.14107	0.182517	0.185178	0.127004	0.0323053
0.692	-0.0669469	-0.00694693	-0.0265844	0.0952384	-0.0345673	0.0819295	0.0446616	0.051174	3.17485	0.0917029	0.0930323	0.0876659	0.104531	0.310389	0.148051	0.0798317	0.032414	0.11624	0.0825692	0.0736545	0.146996	0.190164	0.192958	0.132334	0.033997
0.6925	-0.186425	-0.00614516	-0.0521662	0.0676044	-0.0460505	0.0784102	-0.0272036	0.0494921	3.1898	0.088467	0.0962554	0.100124	0.0970195	0.334281	0.15206	0.0843035	0.0294038	0.120887	0.0859056	0.0766557	0.152779	0.197641	0.200549	0.137538	0.0354066
0.693	-0.0751576	0.00878611	-0.0255482	0.0683362	-0.103434	0.0347376	0.0174808	0.0288828	3.20475	0.0868585	0.0987366	0.109057	0.0907254	0.350298	0.157432	0.0892251	0.0264797	0.124447	0.0883692	0.0788079	0.15745	0.203692	0.20668	0.141746	0.0363558
0.6935	0.00628085	0.0425198	0.0445102	0.0420532	-0.109193	-0.0138824	0.0333655	0.016585	3.2197	0.0867707	0.10007	0.113271	0.0851205	0.356555	0.163701	0.0934669	0.0237739	0.12624	0.0894707	0.0796705	0.160165	0.207225	0.210243	0.144196	0.0366369
0.694	0.1433	0.0435288	0.0585958	-0.00536654	-0.020098	0.017901	0.079412	-0.00219013	3.23465	0.0878473	0.100015	0.112224	0.0797509	0.352706	0.170378	0.0957839	0.0212902	0.12583	0.0888833	0.0789397	0.160418	0.207587	0.210573	0.144435	0.0360982
0.6945	0.170996	0.0285599	0.000910896	-0.00197048	0.0736381	0.0185407	0.0137305	-0.0469504	3.2496	0.0896398	0.0985984	0.106283	0.0743941	0.340147	0.177129	0.0950076	0.0189518	0.123206	0.0865974	0.0766063	0.158196	0.204764	0.207654	0.14245	0.0347345
0.695	0.102134	0.00866789	0.00269199	-0.0307687	-0.0249502	0.00535096	-0.176997	-0.0502211	3.26455	0.0918088	0.0961258	0.0967172	0.0691627	0.321806	0.18386	0.0903421	0.016671	0.118852	0.0829883	0.0730268	0.154032	0.199439	0.202185	0.13872	0.0327316
0.6955	0.116417	0.00258991	0.0465495	-0.00889269	-0.0453459	-0.0401825	-0.230913	-0.0433241	3.2795	0.0943031	0.093105	0.0854229	0.0645038	0.301562	0.190689	0.0816686	0.0144084	0.113678	0.078763	0.0688741	0.148919	0.192891	0.195471	0.134138	0.030441
0.696	0.0387843	-0.0172323	0.0662071	0.0177615	-0.0648951	-0.077488	-0.0648967	-0.0228977	3.29445	0.0974445	0.0900942	0.0744752	0.0610756	0.283428	0.197764	0.0697639	0.0122071	0.108822	0.0748061	0.0649904	0.144097	0.186714	0.189139	0.129816	0.0283035
0.6965	-0.0470538	0.00250023	0.0571555	-0.0126528	-0.0339586	-0.0882006	0.0581102	-0.0386643	3.3094	0.101846	0.087521	0.0657003	0.059541	0.270736	0.204987	0.0563416	0.0101882	0.105382	0.0719734	0.0621921	0.140759	0.182443	0.184755	0.126825	0.0267474
0.697	-0.100263	0.0505386	0.00400271	0.0342825	0.046017	-0.0900056	0.100802	-0.00792332	3.32435	0.108176	0.085557	0.0603968	0.0603522	0.265541	0.211812	0.0438346	0.00851185	0.104173	0.0709069	0.0610954	0.139772	0.181192	0.183459	0.125945	0.0260997
0.6975	-0.0594873	0.0912173	-0.0561105	0.0559928	0.0401345	-0.085125	0.126287	-0.00538604	3.3393	0.116874	0.0841059	0.0592475	0.0635905	0.268358	0.217261	0.034933	0.00733297	0.105579	0.0719251	0.0620173	0.1415	0.183424	0.185726	0.127499	0.0265385
0.698	-0.00649313	0.141411	-0.0773676	-0.023285	0.0352626	-0.036256	0.045827	0.00273812	3.35425	0.127903	0.0828893	0.0623679	0.068909	0.278262	0.220152	0.0320132	0.00677768	0.109518	0.0750027	0.0649578	0.145753	0.188892	0.191311	0.131317	0.0280859
0.6985	-0.020252	0.151885	-0.054026	-0.019105	0.0989282	-0.0357113	0.000328497	0.00633315	3.3692	0.140643	0.0815773	0.0693864	0.0755886	0.293229	0.219445	0.0366299	0.00694552	0.115502	0.0798067	0.0696294	0.15188	0.196752	0.199357	0.136813	0.0306184
0.699	0.0132727	0.10849	-0.0142152	0.0134574	0.0929656	0.0328814	-0.10317	0.00313704	3.38415	0.153911	0.0799173	0.0794853	0.082688	0.310626	0.21458	0.0491609	0.00792131	0.12274	0.0857561	0.0754997	0.158934	0.205781	0.208621	0.143134	0.0338768
0.6995	0.0570515	0.0611272	0.0508178	-0.010911	0.0434594	0.102694	-0.115083	0.0292192	3.3991	0.166139	0.0778346	0.0914339	0.08924	0.327728	0.205743	0.0686402	0.0097741	0.130274	0.0921001	0.0818513	0.16588	0.214647	0.217744	0.14935	0.0374831
0.7	0.0395377	-0.0100094	0.0246628	0.00383077	0.0533222	0.0925872	-0.0403104	0.0386311	3.41405	0.175668	0.0754801	0.103689	0.0944304	0.342233	0.193956	0.0928122	0.0125287	0.137131	0.0980277	0.0878761	0.171804	0.222182	0.225525	0.154644	0.0409822
0.7005	-0.0702761	-0.0992123	-0.0346525	0.0599452	0.0239223	0.017171	0.0385775	0.0397802	3.429	0.181134	0.073203	0.114621	0.0977003	0.352623	0.180914	0.118444	0.0161187	0.142488	0.102805	0.0928158	0.176052	0.22756	0.231106	0.158432	0.0439228
0.701	-0.0833691	-0.204053	-0.0856902	0.0835334	-0.0117806	-0.0105787	0.0137758	0.0123948	3.44395	0.181794	0.0714596	0.122882	0.0987793	0.358301	0.168621	0.141915	0.0203443	0.145821	0.10593	0.0961322	0.178296	0.230372	0.234056	0.160425	0.0459685
0.7015	-0.125915	-0.230481	-0.201472	0.00695208	-0.0327892	0.0502213	-0.0553372	-0.0315134	3.4589	0.177719	0.0706817	0.127815	0.0976917	0.359513	0.158972	0.160011	0.0248584	0.147019	0.107265	0.0976593	0.178555	0.230649	0.234399	0.16064	0.0470017
0.702	-0.0481208	-0.244296	-0.173708	-0.0346883	-0.00935735	0.014112	-0.0622292	-0.00928413	3.47385	0.16979	0.0711633	0.129712	0.0947485	0.357015	0.153419	0.17077	0.0291956	0.146423	0.107087	0.0976721	0.177162	0.228817	0.232571	0.159377	0.0471746
0.7025	0.0419478	-0.199364	0.0234781	-0.0226898	-0.000990095	0.0232664	0.00127577	-0.00199272	3.4888	0.159506	0.0730138	0.129717	0.090493	0.351646	0.152746	0.174087	0.032842	0.144739	0.106024	0.0968167	0.174686	0.225598	0.229322	0.157143	0.0468703
0.703	0.0902655	-0.131035	0.208894	-0.0333714	0.0349748	0.0269688	0.0534981	-0.0132281	3.50375	0.14865	0.0761885	0.129381	0.0855833	0.344002	0.156968	0.171808	0.0353312	0.142842	0.104862	0.0959094	0.171807	0.22185	0.225542	0.154543	0.0465774
0.7035	0.0119915	-0.0297706	0.17268	-0.0958828	0.0906111	0.0226512	0.0211517	0.0177735	3.5187	0.13891	0.0805466	0.130059	0.0806487	0.334315	0.165343	0.16711	0.0363499	0.141524	0.10431	0.0956852	0.16914	0.218354	0.222044	0.152129	0.046735
0.704	0.0980111	0.00840055	0.123092	-0.143756	0.0632381	0.00725907	0.0347278	0.0119645	3.53365	0.13155	0.0858864	0.132465	0.076174	0.32254	0.17649	0.163414	0.0358275	0.141276	0.104808	0.0965999	0.167073	0.215599	0.219335	0.150243	0.0476155
0.7045	0.117466	0.0407431	0.124727	-0.0658587	-0.0053093	-0.00262574	0.0521674	0.0203518	3.5486	0.127223	0.091951	0.136565	0.0724349	0.308621	0.188581	0.16329	0.0339803	0.142206	0.106462	0.0987686	0.165665	0.213657	0.217491	0.148938	0.0492919
0.705	0.0716288	0.0779488	0.093264	-0.0180101	-0.0450878	-0.0228186	0.00439146	0.0122139	3.56355	0.125966	0.0984212	0.141817	0.0694891	0.292775	0.199565	0.167753	0.031279	0.14409	0.109108	0.102041	0.164648	0.212184	0.216163	0.147974	0.0516907
0.7055	-0.00283521	0.10411	-0.0852196	-0.00251813	-0.143934	-0.0602346	-0.0166964	-0.00691123	3.5785	0.127335	0.104902	0.147595	0.0672275	0.275594	0.207424	0.176121	0.0283412	0.146513	0.112448	0.106149	0.163505	0.21051	0.214671	0.146886	0.0546869
0.706	-0.0245419	0.148629	-0.0735825	0.021939	-0.119085	-0.0595653	0.0157837	0.0250134	3.59345	0.130616	0.110916	0.153552	0.065459	0.257886	0.210448	0.186415	0.0257906	0.149024	0.116189	0.110852	0.16159	0.207796	0.212166	0.145089	0.0581882
0.7065	-0.0226321	0.175257	-0.00332842	-0.00165472	-0.111662	-0.0366194	0.0227122	0.0129021	3.6084	0.135053	0.115919	0.159722	0.0639954	0.240396	0.207489	0.19611	0.0241301	0.151234	0.120107	0.115985	0.15828	0.203231	0.207834	0.142022	0.0621533
0.707	-0.0607714	0.168965	-0.00184396	-0.0204132	-0.0989411	-0.0500983	-0.0144437	-0.0208577	3.62335	0.139996	0.119348	0.166379	0.0627132	0.223543	0.198166	0.202928	0.0236574	0.152863	0.124041	0.121431	0.15312	0.196221	0.201075	0.137275	0.0665538
0.7075	-0.0562506	0.162522	-0.0805981	0.0869319	-0.0848452	-0.0233076	0.0269024	-0.038615	3.6383	0.144959	0.120734	0.173851	0.0615718	0.207281	0.182943	0.205395	0.0244283	0.153746	0.127869	0.127078	0.145914	0.186512	0.191633	0.130669	0.0713356
0.708	0.0134876	0.139878	-0.0235285	0.0734267	-0.087072	0.0385815	0.081778	-6.28329e-05	3.65325	0.149636	0.119837	0.182381	0.0605868	0.191107	0.163077	0.203051	0.0262617	0.153841	0.131508	0.132816	0.136748	0.174223	0.179619	0.122285	0.0764111
0.7085	0.0227412	0.0904501	0.134952	-0.0262272	-0.0303506	0.019766	-0.0155389	-0.015689	3.6682	0.153907	0.116766	0.192007	0.0597809	0.174274	0.140431	0.196389	0.0287729	0.153228	0.134916	0.138537	0.125981	0.15983	0.165504	0.11245	0.0816635
0.709	0.033699	-0.00644725	0.100933	-0.0340769	0.0805407	0.0490915	0.115554	-0.0206805	3.68315	0.157891	0.111992	0.202395	0.0591304	0.156183	0.117172	0.186636	0.0314212	0.152072	0.138055	0.144099	0.114224	0.144142	0.150091	0.101719	0.0869221
0.7095	0.0022648	-0.0801001	-0.0857821	-0.0351161	0.213219	0.0558697	0.0842484	-0.0658025	3.6981	0.161988	0.106228	0.21264	0.0585352	0.136818	0.0953873	0.175471	0.0335661	0.15055	0.140816	0.149244	0.102307	0.128262	0.134468	0.0908488	0.0919081
0.71	-0.00094872	-0.0650085	-0.150097	-0.00400841	0.16965	0.0613728	-0.0340523	-0.0057578	3.71305	0.166865	0.10028	0.221237	0.0578382	0.117013	0.0767076	0.164747	0.0345385	0.148787	0.142976	0.15355	0.091206	0.113489	0.119914	0.0807287	0.0962147
0.7105	-0.0213919	-0.0985318	-0.124367	0.0737033	0.066967	0.0745182	-0.130945	0.000508572	3.728	0.173326	0.0949281	0.226325	0.0568838	0.0983602	0.0620117	0.156182	0.0337338	0.146836	0.144225	0.156503	0.0818883	0.101117	0.107696	0.0722429	0.099368
0.711	-0.0611261	-0.120696	-0.0469059	0.176015	0.0912989	0.0288631	-0.0890211	0.00929478	3.74295	0.182014	0.0908633	0.226189	0.05558	0.0827963	0.0513245	0.151039	0.0307329	0.144697	0.14427	0.157633	0.0751167	0.0921682	0.098815	0.0660889	0.100953
0.7115	-0.0112178	-0.159336	0.0224046	0.148206	0.0127888	-0.011385	-0.0326383	0.0372578	3.7579	0.193046	0.0886448	0.2198	0.0539324	0.072059	0.043932	0.149878	0.0254529	0.142346	0.142936	0.156679	0.0712684	0.0871492	0.0937652	0.062612	0.100741
0.712	-0.0298378	-0.141876	0.055939	0.0685681	-0.025754	-0.0589423	-0.0405832	0.0251485	3.77285	0.205713	0.088649	0.207192	0.0520439	0.0672334	0.0386816	0.152498	0.0183169	0.139777	0.140252	0.153685	0.0702554	0.0859424	0.0924311	0.0617319	0.0987748
0.7125	-0.0270884	-0.129173	0.181411	0.0345082	-0.0812547	-0.0826616	-0.0581784	0.0225322	3.7878	0.218407	0.0910338	0.189557	0.0500773	0.0685027	0.0343702	0.158101	0.0104005	0.137051	0.136485	0.149048	0.0715652	0.0878579	0.0941412	0.0629788	0.0953908
0.713	0.0566658	-0.0711221	0.125939	0.000865368	-0.0726416	-0.0681773	-0.0239683	0.0293361	3.80275	0.228873	0.095728	0.16911	0.0482072	0.0751258	0.0300847	0.165527	0.0034903	0.134353	0.132172	0.143528	0.0743856	0.0917958	0.0978312	0.0656065	0.0912144
0.7135	0.0750335	-0.0198888	0.026417	-0.1037	-0.0426587	-0.0152838	0.0360916	0.00661824	3.8177	0.234785	0.102444	0.148794	0.0465827	0.0856111	0.0253751	0.17347	0	0.132073	0.128145	0.138256	0.0777628	0.0964554	0.102252	0.0687359	0.0871448
0.714	-0.00737571	0.032496	-0.158602	-0.084165	-0.0607789	0.060244	0.0887627	-0.021485	3.83265	0.234461	0.110721	0.131881	0.0453107	0.0980412	0.0202356	0.18069	0.00271504	0.130851	0.125525	0.134697	0.0807724	0.10056	0.106194	0.0715101	0.0843112
0.7145	-0.0478184	0.0488552	-0.29059	-0.0510133	-0.0193662	0.0835236	0.0399539	-0.0200546	3.8476	0.227419	0.120014	0.121566	0.0444611	0.110459	0.0149643	0.186212	0.014369	0.131566	0.125649	0.134541	0.0826731	0.103065	0.108687	0.0732354	0.0839786
0.715	0.0433361	0.110525	-0.186367	-0.0557647	0.0322742	0.0528599	-0.050352	0.000636491	3.86255	0.214534	0.129849	0.120572	0.0440811	0.121208	0.00998872	0.189419	0.0370862	0.135228	0.129905	0.139491	0.0830026	0.103292	0.109128	0.0734709	0.087388
0.7155	0.0657635	0.153763	0.00851008	-0.0255518	0.0871337	-0.00285782	0.0208005	-0.0138313	3.8775	0.197709	0.139984	0.130809	0.0442054	0.129163	0.00572768	0.189996	0.0717833	0.142761	0.139459	0.150946	0.0815997	0.10097	0.107308	0.0720523	0.0955315
0.716	0.0154456	0.125697	0.0926133	-0.0613236	0.0323425	-0.0725113	0.0512411	-0.0437854	3.89245	0.179261	0.150485	0.15305	0.0448616	0.133795	0.00251383	0.187825	0.117685	0.154714	0.15493	0.169615	0.0785683	0.0962056	0.103364	0.0690651	0.108892
0.7165	-0.077579	0.112263	-0.00354785	-0.0576559	0.0329196	-0.117516	0.011273	-0.00124769	3.9074	0.161331	0.161678	0.186586	0.0460659	0.135131	0.000568083	0.182964	0.172124	0.171003	0.176092	0.195183	0.0742293	0.0894347	0.0977173	0.0648041	0.127211
0.717	-0.0914092	0.092713	-0.136619	-0.0122825	-0.0185339	-0.169848	0.024076	0.00440478	3.92235	0.14554	0.174011	0.22896	0.0478053	0.133624	0	0.175758	0.23078	0.190772	0.20173	0.226142	0.0690803	0.0813738	0.0910174	0.0597396	0.149382
0.7175	-0.0761674	0.0425323	-0.0307781	0.00765876	-0.0315797	-0.112437	0.00190044	0.0235326	3.9373	0.132903	0.187837	0.275946	0.0500021	0.130023	0.000808123	0.166989	0.288373	0.212438	0.229709	0.259881	0.0637479	0.072956	0.084082	0.0544734	0.17351
0.718	-0.112743	-0.0291061	0.153142	-0.00939819	-0.0533696	-0.0666003	-0.0422447	0.0242228	3.95225	0.123931	0.203161	0.321879	0.0524748	0.125197	0.00286879	0.157902	0.339621	0.233879	0.25723	0.293004	0.0589078	0.0652111	0.0777914	0.0496614	0.197151
0.7185	-0.120717	-0.0754045	0.237883	-0.0330888	-0.0215509	0.018411	-0.122028	0.0218286	3.9672	0.118799	0.219412	0.360366	0.0549236	0.119949	0.00591969	0.150064	0.380192	0.252749	0.281247	0.321832	0.0551739	0.0590996	0.0729442	0.0459073	0.21767
0.719	-0.03134	-0.112655	0.186888	-0.0527809	-0.026533	0.106332	-0.150769	0.00933343	3.98215	0.117466	0.235397	0.385461	0.056973	0.114835	0.00955847	0.145102	0.407434	0.266877	0.298998	0.343049	0.0529809	0.0553313	0.0701049	0.0436476	0.232706
0.7195	0.033433	-0.100796	0.105614	-0.0205455	0.0115265	0.167742	-0.0961949	-0.0145349	3.9971	0.119655	0.249544	0.393141	0.0582705	0.110067	0.0132747	0.144303	0.420742	0.274747	0.308609	0.354426	0.0524802	0.0541983	0.0694681	0.0430481	0.240689
0.72	0.0667737	-0.0982598	0.0892667	0.0370609	0.02202	0.108952	-0.0258893	0.00067873	4.01205	0.124791	0.260406	0.382557	0.0586019	0.105523	0.0165222	0.148113	0.421564	0.275895	0.309604	0.355439	0.0534661	0.055452	0.0707632	0.043929	0.241279
0.7205	0.137343	-0.114997	0.0479685	0.068268	0.0401838	0.0752722	0.0614827	0.00606659	4.027	0.131998	0.267215	0.35635	0.0579544	0.100873	0.0188216	0.155681	0.413141	0.271071	0.303098	0.347489	0.0553687	0.0582849	0.0732449	0.0457557	0.235517
0.721	0.115617	-0.096421	-0.00737547	0.0285875	-0.0547084	0.0572867	0.0566728	-0.00947722	4.04195	0.140172	0.270136	0.319806	0.0565042	0.0956979	0.0198631	0.164765	0.39999	0.262017	0.291507	0.333549	0.0573368	0.0614538	0.075802	0.0477184	0.225576
0.7215	0.135901	-0.0320017	-0.0179561	-0.00469433	-0.0166387	0.0291545	-0.00606066	0.0117514	4.0569	0.148146	0.270064	0.279326	0.0545507	0.0895742	0.0195726	0.172129	0.38709	0.250963	0.27787	0.317348	0.0584005	0.0635283	0.0771688	0.0488901	0.214167
0.722	0.135706	-0.0161667	-0.0110507	-0.019788	0.0452204	0.0633768	0.116417	-0.00816192	4.07185	0.154901	0.268174	0.240847	0.0524263	0.0821394	0.0181251	0.174403	0.378838	0.24004	0.265069	0.302414	0.0576924	0.0632206	0.0762135	0.0484391	0.203848
0.7225	0.142942	0.0174827	-0.0460022	0.0241726	0.0797022	0.0225653	0.139687	0.00471867	4.0868	0.159772	0.265498	0.208762	0.0504095	0.073191	0.0159145	0.169068	0.378083	0.230837	0.255217	0.291313	0.0546741	0.0597161	0.0722346	0.0458445	0.196471
0.723	-0.0574318	0.0481551	-0.0201785	0.0339791	0.0766232	-0.0274944	0.0713169	0.0244546	4.10175	0.162595	0.262657	0.185497	0.0486617	0.0627948	0.0134813	0.155197	0.385514	0.224206	0.249353	0.285276	0.0492898	0.05289	0.065161	0.04104	0.1929
0.7235	-0.105648	0.0537839	-0.0541988	0.0706942	0.025834	-0.0479066	0.0793909	-0.00959638	4.1167	0.163679	0.259774	0.171682	0.0472108	0.0513368	0.0114059	0.133717	0.399616	0.220276	0.247459	0.284213	0.0419873	0.0433347	0.0555798	0.0344327	0.193019
0.724	-0.0909423	0.06484	-0.105178	0.0606809	-0.0137606	-0.0515046	0.0382591	-0.00805093	4.13165	0.163624	0.256572	0.166688	0.045984	0.0394823	0.0101902	0.107211	0.417077	0.218618	0.248701	0.287009	0.0335988	0.0321907	0.0445808	0.0267914	0.195955
0.7245	-0.0279837	0.0645551	-0.127811	0.0166376	0.0181602	-0.0751432	0.0618608	0.00416383	4.1466	0.163052	0.252625	0.169248	0.0448822	0.0280592	0.0101613	0.0792554	0.433482	0.218389	0.251799	0.292046	0.0248324	0.0204564	0.0330901	0.0187789	0.200495
0.725	0.0167936	0.0584728	-0.064948	-0.0118853	-0.0536311	-0.0793125	-0.00887276	-0.0131213	4.16155	0.162395	0.247661	0.177897	0.0438709	0.0179005	0.0114241	0.0534345	0.444242	0.220056	0.254929	0.296197	0.0218788	0.0164004	0.0292228	0.0160478	0.203734
0.7255	0.0408198	0.0410839	-0.083398	-0.037457	-0.0587725	-0.0935023	-0.0449903	-0.00626423	4.1765	0.161816	0.241789	0.191186	0.0430364	0.00969901	0.013871	0.032421	0.445644	0.222016	0.257201	0.298836	0.0220718	0.016544	0.0294807	0.0161891	0.205549
0.726	0.0284738	0.0699438	-0.0983421	0.0147643	-0.113068	-0.0572566	-0.0712034	-0.0285585	4.19145	0.161254	0.235515	0.207708	0.0425779	0.00390695	0.0172346	0.0174768	0.435676	0.222819	0.258131	0.299917	0.0221517	0.0166039	0.0295874	0.0162477	0.206293
0.7265	-0.034454	0.0936716	-0.0599496	0.0243603	-0.056674	-0.0264542	0.00263971	-0.0108339	4.2064	0.160514	0.229513	0.226052	0.0427549	0.000699396	0.0211653	0.00846028	0.41441	0.222216	0.257432	0.299105	0.0220917	0.0165589	0.0295072	0.0162037	0.205734
0.727	-0.0460634	0.0822513	0.0311975	0.0122422	0.022268	0.0677253	-0.0161789	-0.0276332	4.22135	0.159372	0.224335	0.244766	0.0438123	0	0.0253204	0.00422365	0.383835	0.220243	0.255147	0.29645	0.0218956	0.0164119	0.0292453	0.0160598	0.203908
0.7275	-0.0489525	0.0632307	0.0510907	-0.0275197	-0.0412025	0.100888	-0.0758255	-0.00133366	4.2363	0.157666	0.220265	0.262362	0.0458974	0.00153315	0.0294508	0.00317215	0.347276	0.217116	0.251525	0.292241	0.0215847	0.0161789	0.0288301	0.0158318	0.201013
0.728	-0.053514	0.0229009	0.0577427	0.022256	0.0347504	0.0856101	-0.124013	0.0169597	4.25125	0.155375	0.217318	0.277407	0.0489996	0.00487453	0.0334792	0.00377636	0.308632	0.213137	0.246915	0.286885	0.0211891	0.0158824	0.0283018	0.0155417	0.197329
0.7285	-0.119519	-0.0419232	0.0508645	0.00238667	0.0506774	0.0509039	0.00762216	0.00455066	4.2662	0.152689	0.215297	0.288732	0.0529385	0.00949155	0.0375549	0.00491716	0.271666	0.208656	0.241718	0.280845	0.0207568	0.0155661	0.0277239	0.015227	0.193173
0.729	-0.14445	-0.0664559	0.0597566	0.0536074	0.0597385	0.00247819	0.051027	0.00210178	4.28115	0.150027	0.213821	0.295694	0.0574011	0.0147725	0.0420505	0.00602507	0.239459	0.204454	0.236264	0.274257	0.0218641	0.0172967	0.0291649	0.0163152	0.188454
0.7295	-0.0900844	-0.0567291	0.0951333	0.022488	0.0318031	-0.0289054	0.00937628	0.0419002	4.2961	0.147954	0.212304	0.29836	0.0620038	0.0200671	0.0474735	0.00701015	0.214059	0.201546	0.230749	0.266932	0.0271554	0.0245582	0.036093	0.0212063	0.182729
0.73	-0.0291144	-0.0677104	0.0919129	-0.0388301	0.0213888	0.0068128	-0.0464153	0.0201544	4.31105	0.147022	0.209959	0.297477	0.0663659	0.0247693	0.0543083	0.00803374	0.196377	0.198929	0.225917	0.260547	0.0315758	0.0306356	0.0418803	0.0252957	0.177761
0.7305	0.0483274	-0.0600907	0.0394522	-0.0470997	-0.0458442	-0.00427719	-0.0726012	-0.0265771	4.326	0.147631	0.205957	0.294278	0.0701826	0.0284394	0.062832	0.00922981	0.186304	0.196984	0.221941	0.255191	0.0358601	0.0364912	0.047491	0.0292487	0.173526
0.731	0.127434	-0.0736956	-0.0214641	-0.0504831	-0.0427285	0.00948028	-0.0178832	0.00451326	4.34095	0.149946	0.199698	0.290199	0.0732729	0.0309335	0.0729693	0.0104903	0.182969	0.195808	0.218948	0.251016	0.039982	0.042084	0.0528907	0.0330393	0.170133
0.7315	0.0507659	-0.104576	-0.0516934	-0.0708493	-0.126489	-0.0248839	0.0314432	0.00867913	4.3559	0.15385	0.191078	0.286557	0.0755799	0.0324852	0.0842492	0.0114122	0.184949	0.1954	0.216979	0.248088	0.0438346	0.0472706	0.0579392	0.0365697	0.16764
0.732	0.0646479	-0.0576349	-0.0318023	-0.0739947	-0.12264	-0.0460127	0.0269124	-0.0244649	4.37085	0.158916	0.180573	0.284266	0.0771317	0.0336826	0.0958807	0.0114479	0.190395	0.195646	0.215936	0.246309	0.0473108	0.0519147	0.0624962	0.0397442	0.165991
0.7325	0.0918655	-0.0388584	-0.0181503	-0.0510089	-0.0831202	-0.0440997	-0.00666532	-0.0169902	4.3858	0.164429	0.169088	0.283631	0.0779927	0.0353279	0.106913	0.0101862	0.19712	0.196266	0.215508	0.245321	0.0503522	0.055954	0.0664841	0.0425143	0.164945
0.733	-0.0268435	0.0102528	-0.0201877	-0.00317997	0.0293452	-0.0397092	-0.0107343	0.0113049	4.40075	0.169465	0.157678	0.284281	0.0782387	0.0382066	0.116426	0.00762754	0.202753	0.196792	0.215127	0.244454	0.05298	0.0594446	0.0699297	0.0449079	0.164032
0.7335	0.0676938	0.0111657	-0.0682097	0.012284	0.108422	-0.0267801	0.00505698	0.0322304	4.4157	0.173016	0.147284	0.285323	0.0779548	0.0428386	0.123704	0.00432779	0.205057	0.196631	0.214045	0.242814	0.0552922	0.0625526	0.0729598	0.0470253	0.162618
0.734	0.00827664	0.0550227	-0.0447372	0.00366612	0.173337	-0.0220316	0.0263608	0.00604755	4.43065	0.17417	0.138577	0.285706	0.0772414	0.0492898	0.128342	0.00134491	0.202384	0.195233	0.211552	0.239544	0.0574246	0.0654923	0.0757514	0.0490005	0.160089
0.7345	-0.0258995	0.0890062	-0.0163134	-0.0045508	0.122251	-0.00221364	-0.000976586	-0.0034455	4.4456	0.172338	0.131893	0.284653	0.0762198	0.0571029	0.130292	0	0.194114	0.192291	0.207233	0.234137	0.0594972	0.0684425	0.0784606	0.0509488	0.156079
0.735	0.0608917	0.0606413	-0.0389154	0.018658	0.0934624	0.0232199	0.0525033	-0.0393936	4.46055	0.167428	0.127259	0.281971	0.0750355	0.065379	0.129845	0.00152567	0.180834	0.187877	0.201154	0.22666	0.061572	0.0714821	0.0811691	0.0529256	0.150626
0.7355	0.0184233	0.0328275	0.0659916	0.000121689	0.0462322	-0.00121549	0.0500108	-0.0474583	4.4755	0.159956	0.124494	0.278064	0.0738249	0.0729799	0.127568	0.00668888	0.164156	0.182452	0.193869	0.217769	0.0636315	0.0745605	0.0838551	0.0549066	0.144191
0.736	0.0300281	0.0228482	0.0689422	-0.0219628	0.0368713	-0.0162469	-0.0107994	0.00724593	4.49045	0.151025	0.12334	0.273651	0.0726316	0.0787946	0.124172	0.0154851	0.146251	0.17672	0.186265	0.208522	0.0655673	0.0774911	0.0863781	0.0567799	0.137522
0.7365	-0.00491224	-0.0368179	0.0197567	0.0338012	0.0678264	-0.00600493	-0.0406942	0.0134942	4.5054	0.142183	0.123537	0.269342	0.0713305	0.08201	0.120335	0.0269894	0.129316	0.171412	0.179292	0.200067	0.0671818	0.0799663	0.088481	0.0583519	0.131444
0.737	0.0143642	-0.0641811	0.00551115	0.0411889	0.0462796	-0.013964	0.0332722	0.0442421	4.52035	0.13514	0.124829	0.265287	0.0696342	0.08231	0.116548	0.0394284	0.115119	0.167068	0.173695	0.193323	0.068216	0.0816074	0.0898258	0.0593759	0.126624
0.7375	0.0314783	-0.0958991	0.0409988	0.0274534	-0.0230458	0.0141856	0.0531589	0.0294789	4.5353	0.1314	0.126933	0.260991	0.0672038	0.0799442	0.113057	0.0505251	0.104728	0.163882	0.169805	0.188718	0.0684184	0.0820655	0.0900831	0.0596182	0.123393
0.738	0.0566944	-0.0713737	0.0649589	0.0575562	-0.039253	0.0891094	-0.0223481	0.0389588	4.55025	0.131866	0.129507	0.255364	0.0638127	0.0756648	0.109926	0.0581155	0.0984189	0.161662	0.167443	0.186063	0.0676523	0.0811693	0.0890736	0.0589577	0.121633
0.7385	-0.0633893	-0.0455162	0.0151612	0.0223547	-0.0449842	0.0936541	-0.039658	0.0057697	4.5652	0.136575	0.132141	0.247021	0.0594733	0.0705643	0.107138	0.0608894	0.0957459	0.159901	0.16597	0.184595	0.0660024	0.0790616	0.0869066	0.0574805	0.120805
0.739	-0.135331	0.0133067	-0.0362866	0.0464698	-0.0810079	0.0544832	-0.0358652	0.00328506	4.58015	0.144639	0.134323	0.234773	0.0544665	0.0658774	0.104715	0.0589455	0.0957753	0.157958	0.16448	0.183188	0.0638313	0.0762663	0.0840562	0.0555301	0.120081
0.7395	-0.113502	0.0586621	-0.00338803	0.024621	-0.104765	0.0565958	-0.0814298	-0.0336306	4.5951	0.154431	0.135439	0.218138	0.0492733	0.0627914	0.102831	0.0537983	0.0973919	0.155263	0.162058	0.180675	0.0617426	0.0736254	0.0813118	0.0536684	0.118576
0.74	0.00481811	0.0769898	0.0503848	0.021739	-0.110454	0.0399371	-0.00393431	-0.00171252	4.61005	0.163964	0.134833	0.19769	0.0444503	0.0622589	0.101839	0.047759	0.0995755	0.151496	0.158058	0.176181	0.0604239	0.0720794	0.079574	0.0525303	0.115602
0.7405	-0.0228997	0.0924769	0.034982	0.0357872	-0.119357	0.0148261	0.0180371	-0.00899053	4.625	0.171385	0.131942	0.175062	0.0404889	0.0648194	0.10215	0.0430511	0.101579	0.146666	0.152275	0.169382	0.0604319	0.0723736	0.0795725	0.0526245	0.110865
0.741	-0.0722855	0.0905745	0.0103046	0.0237643	-0.10668	-0.00810334	-0.0465177	-0.0242593	4.63995	0.175452	0.126463	0.152538	0.0377039	0.0704635	0.104019	0.041092	0.102978	0.141078	0.144981	0.160558	0.0620051	0.07481	0.0816206	0.0541638	0.104534
0.7415	-0.0963754	0.106121	-0.0339848	-0.0293004	-0.0489414	-0.0586817	0.0445508	-0.0265896	4.6549	0.17581	0.118452	0.132404	0.0361792	0.0785666	0.107311	0.0421728	0.103622	0.135188	0.136795	0.150464	0.0649629	0.0791195	0.0854829	0.0569746	0.0971543
0.742	-0.0696638	0.0972919	-0.103934	-0.0503678	-0.0413059	-0.101582	0.0649459	-0.0442154	4.66985	0.172919	0.108344	0.11632	0.0357709	0.0879366	0.111394	0.0455879	0.103529	0.129422	0.128448	0.140052	0.0687244	0.0844987	0.0903987	0.0605182	0.0894597
0.7425	0.0972163	0.0620519	-0.109083	-0.0851528	0.0553273	-0.0807611	0.0652267	0.00444247	4.6848	0.167686	0.0969053	0.104938	0.0361407	0.09701	0.11524	0.0500764	0.102784	0.12402	0.120553	0.130179	0.0724454	0.0898023	0.0952624	0.0640181	0.0821445
0.743	0.14023	0.0109335	-0.0884822	-0.0263396	0.0640081	-0.0737073	0.0766219	0.0267299	4.69975	0.161032	0.0851095	0.0979052	0.0368098	0.104182	0.117722	0.0543221	0.101449	0.11899	0.113461	0.121397	0.0752356	0.0938367	0.0989071	0.0666602	0.0756991
0.7435	0.159921	-0.0222582	-0.0411287	-0.0189342	0.0135091	-0.0198124	0.0375486	0.0250979	4.7147	0.15362	0.0739922	0.0941443	0.0372385	0.108177	0.11796	0.057269	0.0995403	0.114162	0.107245	0.113909	0.0763739	0.0956456	0.100387	0.0677881	0.0703493
0.744	0.187827	-0.087136	-0.00387136	-0.0452491	-0.0521757	0.00982398	0.0266733	0.0122332	4.72965	0.145771	0.0645051	0.0922639	0.0369312	0.108308	0.115577	0.0581947	0.0970694	0.109307	0.10179	0.107643	0.075449	0.0946912	0.0991627	0.0670296	0.0660942
0.7445	0.129615	-0.118443	0.0492755	-0.0536535	0.0766194	0.0283326	-0.0192316	0.0089603	4.7446	0.137547	0.0573881	0.0909173	0.0355416	0.104551	0.110793	0.0566663	0.0941225	0.104245	0.0969029	0.102383	0.0724053	0.0909096	0.0951608	0.0643374	0.0627888
0.745	0.0513356	-0.140313	0.104946	0.00180199	0.0790489	0.017513	-0.00241922	-0.00515368	4.75955	0.12889	0.0530727	0.0890411	0.0329441	0.0974514	0.104339	0.0525158	0.0909083	0.0989138	0.0924053	0.0978753	0.067512	0.0846651	0.0887339	0.0599584	0.060225
0.7455	-0.0163726	-0.14855	0.0778677	0.0468961	0.114183	0.0365806	-0.0308839	-0.0145416	4.7745	0.119785	0.0516312	0.0859686	0.029256	0.0879399	0.097216	0.0458863	0.0877501	0.0933866	0.0881877	0.0939097	0.0612803	0.0766386	0.0805523	0.0543591	0.0581964
0.746	-0.0689568	-0.113939	0.0256008	0.0696899	0.0452233	0.00333749	-0.0708029	-0.0170318	4.78945	0.110404	0.0527825	0.0814423	0.0248081	0.0771344	0.0904054	0.0373024	0.0850195	0.0878562	0.0842293	0.0903578	0.0543644	0.0676954	0.0714739	0.0481343	0.0565366
0.7465	-0.123744	-0.0643821	-0.0323168	0.0345571	0.0206326	0.000300442	-0.0576789	0.00900247	4.8044	0.101148	0.0559538	0.0755688	0.0200782	0.066175	0.084647	0.0276968	0.0830454	0.0825964	0.0805875	0.087175	0.0474677	0.0587619	0.0624212	0.0419219	0.0551316
0.747	-0.181239	0.00274849	-0.0131131	-0.0236484	-0.0140676	0.0707725	-0.0621435	-0.0254221	4.81935	0.0925841	0.0603815	0.0687317	0.0156067	0.0561026	0.0803394	0.0183453	0.0820384	0.0779103	0.0773654	0.0843752	0.0412643	0.0507239	0.0542787	0.0363334	0.0539118
0.7475	-0.213928	0.0419302	0.0244642	0.0140472	0.0609991	0.0185746	-0.140729	-0.00589037	4.8343	0.0853327	0.0652308	0.0614654	0.0119141	0.0477932	0.0775403	0.0107084	0.0820498	0.074074	0.0746686	0.0819893	0.0363396	0.0443496	0.0478144	0.0318989	0.0528297
0.748	-0.165813	0.0858522	-0.0317707	0.00137753	0.0652083	-0.0123664	0.0024499	-0.00873327	4.84925	0.0799122	0.0697198	0.0542998	0.00942949	0.041949	0.0760114	0.00620359	0.0829734	0.0712787	0.0725536	0.0800123	0.0331414	0.0402277	0.0436155	0.0290245	0.0518292
0.7485	-0.0470495	0.103941	-0.103347	0.0186028	0.0221884	-0.0271689	0.0299893	-0.00410038	4.8642	0.0765633	0.0732317	0.0476348	0.00843404	0.0391083	0.0752933	0.00595862	0.0845835	0.0695831	0.0709868	0.0783619	0.031939	0.038716	0.0420353	0.0279554	0.0508212
0.749	-0.040714	0.136119	-0.117422	-0.00159737	-0.0122681	-0.0356936	0.0211945	0.0486586	4.87915	0.0751399	0.0754109	0.041698	0.00902739	0.0396239	0.0748221	0.0106074	0.0865995	0.0689067	0.0698467	0.0768848	0.0327986	0.0399077	0.0431604	0.0287537	0.0496912
0.7495	0.024017	0.102865	-0.0929721	0.00206374	-0.0224464	-0.0543819	0.0554935	0.0365045	4.8941	0.0751349	0.0762039	0.0365915	0.0111165	0.0435977	0.0740823	0.0201653	0.0887614	0.0690704	0.0689731	0.075415	0.0355795	0.0436247	0.0468057	0.0312938	0.04834
0.75	0.0662442	0.0524309	-0.0327684	-0.0332105	0.0174457	-0.0165901	0.02852	0.0132833	4.90905	0.0758198	0.0758008	0.0323743	0.01442	0.0507989	0.0727395	0.0339829	0.090889	0.0698462	0.0682225	0.0738375	0.0399447	0.0494289	0.0525291	0.0352717	0.0467273
0.7505	0.0754936	0.00395296	0.0732404	-0.061734	-0.0159247	0.0109376	-0.00367317	2.56718e-05	4.924	0.0764195	0.0744796	0.029112	0.0184871	0.0606119	0.0706898	0.0507676	0.092898	0.070977	0.0674869	0.0721078	0.0453758	0.0566408	0.0596505	0.0402181	0.0448832
0.751	0.109842	-0.0503475	0.144607	0.0639523	-0.0278318	-0.0218726	-0.0148161	0.0109601	4.93895	0.0762744	0.0724206	0.026868	0.0227301	0.07205	0.0680053	0.068693	0.0947666	0.0721658	0.06667	0.0702203	0.0511985	0.0643739	0.0672853	0.0455214	0.042883
0.7515	0.00778634	-0.0527867	0.206297	-0.0381325	-0.0896927	-0.00594613	0.102003	-0.00245598	4.9539	0.074934	0.0695948	0.0256608	0.0264781	0.0838618	0.0648213	0.0856312	0.0964748	0.0730636	0.0656527	0.0681583	0.0566368	0.071609	0.0744156	0.0504785	0.0408065
0.752	0.0236857	-0.0430917	0.193346	-0.0660578	-0.0309314	-0.0254741	0.0586447	0.0103259	4.96885	0.0721462	0.0657948	0.0254143	0.029056	0.0947147	0.0612317	0.0994914	0.0979522	0.073282	0.0642722	0.0658555	0.060906	0.0773172	0.0800117	0.0543786	0.0387
0.7525	0.131692	-0.0567394	0.151283	-0.0273594	-0.00170817	-0.00785433	0.0316921	-0.00575036	4.9838	0.0677908	0.0607742	0.0259213	0.0298777	0.103398	0.0572551	0.108591	0.0990637	0.0724392	0.0623313	0.063188	0.0633297	0.0806148	0.0831865	0.0566103	0.0365566
0.753	0.194046	-0.0826226	0.0714658	0.0121812	-0.00128515	0.0245491	0.0290535	-0.00770473	4.99875	0.0618319	0.0544029	0.0268327	0.0285437	0.108989	0.0528894	0.111968	0.0996425	0.0702291	0.0596361	0.0599987	0.0634607	0.0809201	0.0833527	0.0567698	0.0343198
0.7535	0.11259	-0.0514039	-0.0861485	0.0595951	-0.00915706	0.0566293	0.00296026	-0.0148107	5.0137	0.0543347	0.0467642	0.0276744	0.0249432	0.110967	0.0482179	0.109538	0.0995375	0.0664929	0.0560429	0.0561384	0.0611779	0.0780803	0.0803513	0.0547495	0.0318997
0.754	-0.0621436	-0.01869	-0.0666668	0.0397447	-0.043022	0.0397573	-0.0477449	-0.025302	5.02865	0.045525	0.0381738	0.0278916	0.0193586	0.109309	0.0435003	0.101998	0.0986361	0.0612682	0.0514981	0.0515028	0.056738	0.0724371	0.0745189	0.0507833	0.0291935
0.7545	-0.166365	-0.000424985	-0.0512145	-0.00357902	-0.00417359	0.0517856	0.00584277	-0.0479091	5.0436	0.0358261	0.0291378	0.0269389	0.0125551	0.104562	0.0391892	0.0905622	0.0968667	0.0548078	0.0460628	0.046064	0.0507686	0.0648169	0.0666788	0.0454407	0.026108
0.755	-0.152879	0.0102706	-0.0530104	0.011387	-0.0501987	0.0374521	-0.0474774	-0.0579813	5.05855	0.0258487	0.0202853	0.0244227	0.00582208	0.0978349	0.0358666	0.0766495	0.0942	0.0475784	0.0399364	0.0399076	0.0442033	0.0564431	0.0580556	0.0395669	0.0225929
0.7555	-0.0351402	0.0330285	-0.0521158	-0.0302934	0.00641271	0.0413266	-0.104589	0.00828812	5.0735	0.0163544	0.0123008	0.0202628	0.000934244	0.0906353	0.0341414	0.0616435	0.0906448	0.0402401	0.0334771	0.0332761	0.0381648	0.0487818	0.0501227	0.0341768	0.0186847
0.756	0.00271845	0.0544382	-0.0756078	-0.0340678	-0.0061814	0.0133149	-0.0446451	0.0160546	5.08845	0.00821912	0.00586574	0.0148108	0	0.0845561	0.0345431	0.0467517	0.0862389	0.0336032	0.0272105	0.0266034	0.0338074	0.0433322	0.044395	0.0303115	0.0145499
0.7565	0.0721046	0.0725819	-0.176692	-0.0354186	0.000618848	0.00631406	-0.0363667	0.0398906	5.1034	0.00241553	0.00160059	0.00886523	0.00517032	0.0808711	0.0374401	0.0329788	0.0810646	0.0285587	0.0218151	0.0205263	0.0321398	0.0413935	0.0421967	0.0288773	0.0105134
0.757	0.0531397	0.0872777	-0.243125	0.0370935	-0.0207699	-0.0167138	0.0524866	0.0492503	5.11835	0	0	0.00356773	0.0182347	0.0802197	0.0430099	0.0211994	0.0753025	0.0259946	0.018078	0.0158563	0.0338782	0.0438738	0.0444689	0.0305132	0.007056
0.7575	-0.0043919	0.0731708	-0.180525	0.0915097	-0.0245081	-0.0446921	0.0623315	0.0293362	5.1333	0.00206361	0.00135553	0.00020948	0.0401839	0.0825031	0.0512684	0.0122586	0.0692889	0.0267002	0.0168127	0.0134954	0.0393634	0.0511831	0.0516602	0.0355166	0.00476577
0.758	0.0979808	0.051494	-0.0785565	0.115933	0.00167462	-0.0194633	0.0244496	0.0060574	5.14825	0.00962969	0.00567951	0	0.0708574	0.0870279	0.062144	0.00700368	0.063535	0.0312665	0.018744	0.0143029	0.0485497	0.0632254	0.063712	0.0438351	0.00424675
0.7585	0.202039	0.0110716	-0.0289604	0.0464063	0.0286596	-0.0159057	-0.0310777	0.00976358	5.1632	0.0234975	0.012656	0.00385578	0.108793	0.0928245	0.0755598	0.00620419	0.0586926	0.0399982	0.0243834	0.0189407	0.0610556	0.0794718	0.0801252	0.0551144	0.00600481
0.759	0.141145	-0.0312488	0.0440028	-0.00828843	0.0549599	-0.0325141	-0.0118596	-0.0206673	5.17815	0.0440586	0.0216495	0.0122402	0.151368	0.0989822	0.0914808	0.0103998	0.055449	0.0528532	0.0339231	0.0277352	0.0762501	0.0990791	0.100073	0.0687781	0.0103417
0.7595	0.0362968	0.0274744	0.14547	-0.0562367	0.0712924	-0.00812313	-0.00179041	-0.0404949	5.1931	0.0711294	0.0317965	0.0250608	0.195243	0.104875	0.109872	0.0197291	0.0543458	0.0694032	0.0471523	0.0405639	0.0933486	0.121021	0.122525	0.0841165	0.0172642
0.76	-0.101547	0.0284986	0.205448	-0.0751798	0.0348117	0.0149661	0.072442	-0.0352307	5.20805	0.103828	0.0421759	0.0416117	0.237037	0.110238	0.130519	0.0337848	0.0555751	0.088822	0.0634139	0.0567911	0.111489	0.144191	0.14635	0.100356	0.0264313
0.7605	-0.186836	-0.0177292	0.193601	0.00153544	0.0204926	-0.02352	0.0177367	0.00353577	5.223	0.140515	0.0520155	0.0605598	0.274004	0.115108	0.152737	0.0515219	0.0588515	0.109904	0.0816159	0.0752789	0.129759	0.167437	0.170349	0.116685	0.0371577
0.761	-0.200685	-0.085161	0.176643	-0.00611251	-0.00801181	0.00183321	0.0607817	-0.0161965	5.23795	0.178793	0.060856	0.0800146	0.304467	0.119663	0.175071	0.0712327	0.0634235	0.131111	0.100302	0.0944737	0.147161	0.189512	0.19321	0.132217	0.0484788
0.7615	-0.140981	-0.13435	0.203912	-0.0114583	0.00316545	-0.00753629	0.0181861	-0.0172417	5.2529	0.215599	0.0686104	0.0977281	0.327878	0.12402	0.195215	0.0906263	0.0682243	0.150667	0.117781	0.112569	0.162563	0.209004	0.213447	0.14595	0.0592691
0.762	-0.0717917	-0.140935	0.107314	-0.0425991	0.00531196	-0.038487	-0.0472266	0.0115984	5.26785	0.24742	0.0755318	0.111448	0.344526	0.128081	0.210319	0.107096	0.0721145	0.166739	0.132335	0.12774	0.174729	0.224364	0.229432	0.156786	0.0684039
0.7625	-0.0599611	-0.129003	-0.0487018	-0.0144393	-0.0438147	-0.0391164	-0.064623	0.0255225	5.2828	0.270684	0.0821181	0.119381	0.355081	0.131516	0.2177	0.118211	0.0741505	0.177718	0.142489	0.138441	0.182488	0.234118	0.23963	0.163684	0.074944
0.763	-0.0468925	-0.0728959	-0.137636	0.00645821	-0.028147	-0.0364103	-0.103247	0.0446037	5.29775	0.282351	0.0889481	0.120646	0.360238	0.133892	0.215783	0.122347	0.0738146	0.182566	0.147305	0.143694	0.185054	0.23727	0.243004	0.165943	0.0783009
0.7635	-0.0401641	-0.0308225	-0.100415	0.0155696	-0.0469318	-0.0141603	-0.0643917	0.0350239	5.3127	0.280595	0.0964347	0.115512	0.360729	0.134859	0.204823	0.119142	0.0711301	0.181091	0.146578	0.143269	0.182352	0.233737	0.23946	0.163499	0.0783234
0.764	-0.0137591	-0.0386402	-0.138852	0.0081354	-0.0268473	0.0216704	-0.0628906	0.027848	5.32765	0.2654	0.104535	0.105256	0.357631	0.134297	0.18693	0.109536	0.0665979	0.173988	0.14084	0.137668	0.175172	0.224532	0.230031	0.157061	0.0752668
0.7645	-0.0162294	-0.0325974	-0.177761	0.0190138	-0.0224694	0.0170552	0.0386131	0.00393748	5.3426	0.238849	0.11253	0.0917511	0.352646	0.132359	0.165404	0.0954261	0.0609849	0.162662	0.131183	0.127929	0.16504	0.211619	0.216723	0.147999	0.0696766
0.765	0.0465584	-0.00466247	-0.0966269	-0.00921508	-0.0110596	-0.00148119	0.0941676	0.0122009	5.35755	0.204988	0.119038	0.0769938	0.347991	0.12946	0.143817	0.0791529	0.0550797	0.148917	0.119019	0.115404	0.153898	0.197495	0.202085	0.138057	0.0622639
0.7655	0.0528988	0.0470371	0.0726194	-0.0299558	0.0264474	0.0145653	0.090391	-0.0103945	5.3725	0.169119	0.122359	0.0627359	0.345823	0.126204	0.125253	0.0629813	0.0495143	0.134622	0.10584	0.101537	0.143686	0.184649	0.188665	0.128976	0.0538079
0.766	0.268063	0.113486	0.172142	-0.0221861	0.0663275	0.0509617	0.120269	-0.0443703	5.38745	0.136579	0.121087	0.050266	0.34755	0.123249	0.11186	0.0487354	0.0446755	0.121411	0.0930079	0.0876861	0.135943	0.175048	0.178482	0.122132	0.0450717
0.7665	0.275259	0.144559	0.195804	-0.0351156	0.0641481	0.0521646	0.0518924	-0.050794	5.4024	0.111417	0.114727	0.0403241	0.353429	0.121121	0.104667	0.0376418	0.0406914	0.110448	0.0815834	0.0749575	0.131537	0.169788	0.172681	0.118301	0.0367245
0.767	0.032544	0.141706	0.152731	-0.0545955	0.0472481	0.034771	-0.0800392	-0.038542	5.41735	0.0954865	0.103999	0.0331294	0.362667	0.12006	0.10361	0.030368	0.0374759	0.102326	0.0722217	0.0641008	0.130606	0.169017	0.171441	0.117596	0.0292721
0.7675	-0.0758931	0.142053	0.0699591	-0.0800733	0.00936404	0.0216271	-0.00217978	-0.0183093	5.4323	0.0882309	0.0907169	0.0284987	0.373852	0.11993	0.107732	0.0271883	0.0348107	0.0970818	0.0651539	0.0554643	0.132665	0.172084	0.174126	0.119573	0.0230142
0.768	-0.0518837	0.153567	-0.0391747	-0.0188955	0.0132344	0.0148913	-0.0194623	-0.0186349	5.44725	0.0871383	0.0772971	0.026006	0.385438	0.12026	0.115505	0.0281319	0.0324456	0.0943124	0.0602393	0.0490244	0.136826	0.177822	0.179573	0.123427	0.0180388
0.7685	-0.19703	0.162771	-0.212099	0.00123634	0.00240427	-0.00972491	-0.0840171	0.0326099	5.4622	0.0886803	0.0660823	0.0251313	0.396106	0.120401	0.125206	0.0329847	0.0301954	0.0933425	0.0570714	0.0444693	0.142045	0.184873	0.186411	0.128217	0.0142516
0.769	-0.115467	0.0730593	-0.353136	0.0529379	-0.02623	-0.0360364	-0.0422356	0.0317948	5.47715	0.0894433	0.0587073	0.0253665	0.404947	0.119802	0.135242	0.0411628	0.0280012	0.0934106	0.0551151	0.0413258	0.147343	0.191969	0.193355	0.133061	0.0114383
0.7695	0.0184942	0.0361203	-0.271884	0.119961	-0.0491102	-0.0186315	0.00884318	0.034821	5.4921	0.0870983	0.0557209	0.0262614	0.411443	0.118298	0.144358	0.051589	0.0259399	0.0938321	0.0538428	0.0390946	0.151962	0.198134	0.199411	0.137278	0.00934042
0.77	0.0818292	-0.0437596	-0.16275	0.131165	-0.0017537	0.00418546	-0.0546494	-0.00170156	5.50705	0.0808903	0.0565611	0.027423	0.415308	0.116278	0.151748	0.0626957	0.0241947	0.0941036	0.0528319	0.0373531	0.155435	0.202773	0.203964	0.140449	0.00771851
0.7705	-0.0321652	-0.107298	-0.144992	0.0269998	-0.0460876	0.011044	-0.0672671	-0.044401	5.522	0.0715386	0.0598732	0.0285086	0.416349	0.114646	0.157115	0.0726142	0.0230076	0.0939486	0.0518148	0.035813	0.157598	0.20568	0.206798	0.14243	0.00639125
0.771	-0.0684065	-0.166028	-0.0178851	0.0207898	-0.0445251	-0.00981357	0.034269	-0.0159898	5.53695	0.0607118	0.0640491	0.02924	0.414424	0.114622	0.160673	0.0795303	0.0226173	0.0933241	0.0506969	0.0343456	0.158561	0.207007	0.208058	0.143321	0.00525579
0.7715	-0.0277676	-0.201886	0.170164	0.0073705	-0.01457	-0.0145188	0.139787	0.0397174	5.5519	0.0503529	0.0677594	0.0294372	0.409477	0.117466	0.163058	0.0821221	0.0231856	0.0923937	0.0495433	0.0329728	0.158666	0.207202	0.208193	0.143434	0.00428723
0.772	0.0184756	-0.182629	0.310748	-0.0420407	0.00370029	0.0111978	0.025487	0.0106177	5.56685	0.0420695	0.0702481	0.0290405	0.401501	0.124208	0.165151	0.0799422	0.0247362	0.0914421	0.0485078	0.0317983	0.158397	0.206898	0.207839	0.143205	0.00350084
0.7725	0.0377364	-0.154826	0.347236	-0.0722976	0.00883209	-0.012564	-0.0747229	0.003257	5.5818	0.0367394	0.0713061	0.0281062	0.390479	0.13543	0.167796	0.0736061	0.0271232	0.0907419	0.0477228	0.0308975	0.158259	0.206754	0.207656	0.143092	0.00288959
0.773	0.118636	-0.14157	0.208515	0.0059711	0.0145306	0.0104533	-0.0767796	0.0130565	5.59675	0.034407	0.0710232	0.0267815	0.376377	0.151147	0.17152	0.0647316	0.0300435	0.0904715	0.0472489	0.030278	0.15865	0.207294	0.208168	0.143454	0.00241207
0.7735	0.154441	-0.150341	0.11895	0.0449986	-0.0161362	-0.0201336	-0.0660532	0.0189043	5.6117	0.0344513	0.0695199	0.0252788	0.359308	0.170819	0.176344	0.055675	0.0330939	0.090612	0.0469639	0.0297554	0.159828	0.208865	0.209713	0.144529	0.00190935
0.774	0.147037	0.00339792	0.0382947	0.0157443	-0.00278972	-0.0170347	0.0859927	0.011793	5.62665	0.0359236	0.0668104	0.0238477	0.339804	0.193479	0.181813	0.0491013	0.0358528	0.0910978	0.0467388	0.0291569	0.161925	0.211646	0.212462	0.146438	0.00124561
0.7745	0.105758	0.0832542	-0.0368151	-0.0378288	-0.00954901	-0.0231821	0.11166	-0.0120166	5.6416	0.0379186	0.0628357	0.0227307	0.319054	0.217935	0.187192	0.0474315	0.0379599	0.0920077	0.0466453	0.0285574	0.164999	0.215712	0.216494	0.149233	0.000466155
0.775	0.0753661	0.129667	-0.0692922	-0.0398632	0.0269065	0.0188628	0.0830562	0.00129013	5.65655	0.0398666	0.0576154	0.0221237	0.298817	0.242978	0.191744	0.0522696	0.0391862	0.0938306	0.0472776	0.0286592	0.169027	0.221003	0.221778	0.152884	6.2885e-05
0.7755	0.000848133	0.14926	-0.0423852	-0.00319571	0.0231055	0.0138496	0.0704515	-0.0250627	5.6715	0.0416807	0.0514206	0.022148	0.28096	0.267522	0.194943	0.0639428	0.0394754	0.0965458	0.0486024	0.0294197	0.174031	0.227549	0.228343	0.157411	3.48836e-06
0.776	-0.116396	0.186591	-0.0219728	0.0117368	0.0317665	-0.00118933	0.0314596	-0.0183387	5.68645	0.0437257	0.0448796	0.0228095	0.266805	0.290595	0.196558	0.0812936	0.038933	0.0998005	0.0502392	0.030409	0.179902	0.235226	0.236046	0.162721	1.37926e-06
0.7765	-0.183583	0.187872	-0.0831666	0.0300513	-0.0255315	0.00895443	-0.0342354	-0.0159058	5.7014	0.0466117	0.0389717	0.0239543	0.256667	0.311202	0.196635	0.101834	0.0377672	0.103291	0.0519962	0.0314724	0.186194	0.243452	0.244301	0.168412	1.38955e-06
0.777	-0.276692	0.140073	-0.100095	0.0474917	-0.061563	-0.0282069	-0.0937609	0.0105491	5.71635	0.0508868	0.0348848	0.0252671	0.249762	0.328205	0.195478	0.122289	0.0362171	0.106598	0.053661	0.0324801	0.192155	0.251247	0.252123	0.173804	1.43254e-06
0.7775	-0.203615	0.047163	-0.0344103	-0.00711672	-0.0525951	-0.0272326	-0.0733184	0.0344063	5.7313	0.0567662	0.0337538	0.0263482	0.24453	0.340388	0.193622	0.13942	0.0345044	0.109232	0.0549868	0.0332826	0.196903	0.257454	0.258353	0.178098	1.46793e-06
0.778	-0.0472994	-0.00899665	-0.0839609	-0.0479107	-0.061389	-0.0226502	-0.0413834	-0.00119091	5.74625	0.0640151	0.0363527	0.0268577	0.239177	0.346733	0.191782	0.150948	0.0328309	0.110778	0.0557653	0.0337538	0.19969	0.261099	0.26201	0.180619	1.48976e-06
0.7785	0.0431184	-0.0559142	-0.0478205	-0.0849004	0.045781	-0.00032402	-0.0417855	0.01426	5.7612	0.0720014	0.0428419	0.0266578	0.232178	0.346771	0.190703	0.156206	0.0313997	0.111033	0.0558936	0.0338316	0.200149	0.2617	0.262613	0.181035	1.63237e-06
0.779	0.125514	-0.102371	0.00448499	-0.0488725	0.104956	0.0340548	-0.0615896	0.0086142	5.77615	0.0798502	0.052652	0.0258894	0.222575	0.340846	0.190957	0.156194	0.0304259	0.110071	0.0554278	0.0335679	0.198367	0.259367	0.260274	0.179422	2.78468e-05
0.7795	0.0670887	-0.120166	-0.0110782	-0.019346	0.0897751	0.0314434	-0.0488335	-0.0151506	5.7911	0.086624	0.0645535	0.0249593	0.210065	0.330119	0.192771	0.15299	0.0301213	0.109373	0.0560615	0.0349207	0.194549	0.254292	0.255268	0.175943	0.00141955
0.78	0.0562745	-0.127358	-0.0914279	-0.0077415	0.0659261	-0.0100931	-0.021855	-0.00389793	5.80605	0.0915159	0.0769187	0.0244594	0.194956	0.316293	0.195993	0.148931	0.0306468	0.110771	0.05985	0.0402505	0.189047	0.246837	0.24806	0.170886	0.0057797
0.7805	-0.0196715	-0.103134	-0.136019	0.029822	0.0719759	-0.0132237	0.171133	-0.0196139	5.821	0.0940399	0.088112	0.0250526	0.178076	0.301257	0.200164	0.145929	0.0320489	0.112103	0.0637537	0.0457955	0.183044	0.238714	0.240196	0.165373	0.0103486
0.781	-0.0851421	-0.0584631	-0.105872	-0.0199064	-0.0260261	-0.0127195	0.122259	-0.0559969	5.83595	0.0941444	0.0968608	0.0273533	0.160655	0.286802	0.20466	0.145107	0.0342208	0.113131	0.0672014	0.0507668	0.177277	0.230926	0.232639	0.160081	0.0144902
0.7815	-0.147989	0.0378667	0.0261057	-0.00496458	-0.00356048	0.00506571	-0.0191728	-0.0111303	5.8509	0.0922004	0.10247	0.0318096	0.144152	0.274432	0.208855	0.146762	0.0369085	0.113998	0.0701539	0.0550306	0.172298	0.224202	0.226115	0.155512	0.0180462
0.782	-0.0589584	0.0715062	0.120609	0.0296324	-0.0373032	0.0211496	-0.0234727	-0.0256608	5.86585	0.0888789	0.104841	0.0385822	0.130023	0.265224	0.212247	0.150504	0.0397435	0.11491	0.0727053	0.0586345	0.168501	0.219061	0.221141	0.152023	0.0210034
0.7825	-0.0082161	0.0769792	0.141053	0.0589397	-0.0503655	0.0241791	0.00506322	0.00331864	5.8808	0.0849425	0.104342	0.0474113	0.119472	0.259662	0.214485	0.155391	0.042291	0.116001	0.0749509	0.0616633	0.166058	0.215723	0.217941	0.149769	0.0234007
0.783	0.126887	0.0729171	0.116873	0.0541799	-0.0477247	0.0114728	-0.039075	0.0131451	5.89575	0.0810132	0.101609	0.0575254	0.113218	0.257524	0.215336	0.160048	0.0441173	0.117207	0.0768634	0.0641058	0.164838	0.214017	0.216345	0.148632	0.0252456
0.7835	0.220954	0.0250768	0.11812	0.0154632	-0.054569	0.0248317	-0.0458032	0.0175946	5.9107	0.0774167	0.0973566	0.0676822	0.111385	0.257936	0.214651	0.162907	0.0448635	0.118219	0.0782356	0.0657853	0.164421	0.213398	0.215801	0.148232	0.0264645
0.784	0.214301	0.00764025	0.149695	-0.0105906	-0.104336	0.00779177	-0.0735217	0.0264788	5.92565	0.0741775	0.0922426	0.0763667	0.113513	0.259637	0.212409	0.162593	0.0443122	0.118562	0.0787199	0.0663855	0.164227	0.213119	0.215548	0.148049	0.0269054
0.7845	0.119957	0.0324709	0.159448	0.00310051	-0.0956159	-0.00641219	0.0693471	0.038554	5.9406	0.0711633	0.0868095	0.082114	0.118685	0.261348	0.208747	0.158289	0.0424402	0.117758	0.0779605	0.0655765	0.163702	0.212461	0.214857	0.147583	0.0264038
0.785	0.0157316	0.00945635	0.0396877	0.0257147	0.0136676	-0.0266156	0.102722	0.0365329	5.95555	0.0682974	0.0814798	0.0838819	0.125669	0.262077	0.204012	0.149926	0.0394465	0.115526	0.075765	0.0631928	0.162463	0.210933	0.213228	0.14649	0.0248893
0.7855	-0.107296	-0.0185428	-0.0795992	0.0398378	0.0309461	0.00946914	0.093305	0.00811008	5.9705	0.0657073	0.0765632	0.0813697	0.133075	0.261293	0.198828	0.138178	0.0357382	0.111913	0.0722378	0.0593761	0.160393	0.208371	0.210506	0.144662	0.0224745
0.786	-0.175542	-0.0919156	-0.121501	0.0387487	0.116119	0.0221771	0.0716172	-0.015143	5.98545	0.0637205	0.0722788	0.0751749	0.139537	0.258991	0.194092	0.12436	0.0318764	0.107348	0.0678237	0.0546212	0.157667	0.204986	0.206922	0.142252	0.0194835
0.7865	-0.131281	-0.102027	-0.128608	-0.00292629	0.0895183	-0.00829027	-0.031135	-0.0113771	6.0004	0.0627317	0.0687936	0.0667136	0.143945	0.255705	0.190814	0.110279	0.0284831	0.102577	0.0632424	0.049703	0.154733	0.201334	0.203064	0.139654	0.0164033
0.787	-0.0687793	-0.102808	-0.115828	-0.0717425	0.0148785	0.00675364	-0.0691113	-0.0144429	6.01535	0.0630415	0.0662635	0.057903	0.145654	0.252472	0.189833	0.0979953	0.0261175	0.0985083	0.0593346	0.0455072	0.152233	0.198223	0.199778	0.137442	0.013775
0.7875	0.0496379	-0.0326822	-0.0632319	-0.0455931	0.0364477	-0.0215348	-0.0219647	-0.0374213	6.0303	0.0647552	0.0648589	0.0507238	0.144604	0.250662	0.191562	0.0894386	0.0251588	0.0960174	0.0568797	0.0428392	0.150866	0.196537	0.197979	0.136236	0.0120777
0.788	0.111993	0.0251384	0.00999508	-0.0590046	-0.019029	-0.0233332	-0.0723798	0.0267076	6.04525	0.0677694	0.0647559	0.0468082	0.14124	0.251638	0.195847	0.0859706	0.0257332	0.0957563	0.0564426	0.0422737	0.15119	0.196987	0.198403	0.136537	0.0116457
0.7885	0.0837105	0.0451897	0.0286209	-0.0256291	-0.00503959	-0.0153843	-0.101561	0.0130239	6.0602	0.071833	0.066089	0.0471573	0.136283	0.256325	0.201946	0.0880871	0.0277018	0.0980156	0.0582822	0.0440785	0.153437	0.199865	0.201354	0.138551	0.0126383
0.789	0.0225372	0.0636852	0.00176458	-0.021368	-0.0180447	-0.00871638	-0.0903048	0.0270193	6.07515	0.0766688	0.0688862	0.0520484	0.130495	0.264886	0.208627	0.0953184	0.0307089	0.102683	0.0623437	0.048222	0.157399	0.204901	0.206559	0.142091	0.0150578
0.7895	0.00814881	0.0535647	-0.118062	0.0226423	-0.00913423	-0.0264255	-0.0078244	0.0191847	6.0901	0.0821261	0.0730165	0.0611199	0.124515	0.2767	0.214355	0.106315	0.0342576	0.109306	0.0683214	0.0544424	0.162464	0.211299	0.213214	0.146603	0.0187942
0.79	-0.0345443	0.042991	-0.170537	-0.00962347	-0.0131734	0.00559895	-0.0462646	0.00521005	6.10505	0.0882911	0.0781896	0.073567	0.118795	0.290584	0.217549	0.119073	0.037786	0.117225	0.0757632	0.0623481	0.167754	0.217924	0.220168	0.151299	0.023678
0.7905	0.0683509	0.00220105	-0.0536418	-0.0690794	-0.0411348	-0.00982152	-0.0404932	-0.0157327	6.12	0.0954675	0.0840169	0.0883848	0.113615	0.305092	0.216862	0.131268	0.0407391	0.125723	0.0841789	0.0715146	0.172317	0.223539	0.226168	0.155318	0.0295256
0.791	0.0608998	-0.0293411	0.020574	-0.0482696	-0.0262652	0.0245888	0.0521446	-0.0436462	11.37	0.171956	0.123826	0.0903501	0.0716576	0.666667	0.44793	0.666667	0.0500514	0.228724	0.119352	0.0763893	0.401347	0.524413	0.526616	0.362908	0.00595789
0.7915	-0.047527	-0.0460196	0.0403312	0.0068264	-0.00445492	-0.00701631	0.0890352	-0.0020303	11.3892	0.17376	0.113495	0.0925038	0.0630609	0.646212	0.411136	0.655601	0.0455222	0.220457	0.116003	0.075162	0.384332	0.502097	0.504294	0.347497	0.00710614
0.792	0.00376232	-0.00226062	0.027747	0.0609885	0.0960405	0.00325054	0.0912977	-0.0290269	11.4083	0.176068	0.100325	0.0945849	0.0560707	0.625623	0.377064	0.637942	0.0409616	0.21164	0.112065	0.0732705	0.367137	0.479572	0.481734	0.331931	0.00781298
0.7925	0.0139339	0.0818759	0.0960392	0.0423558	0.0119602	0.00113595	0.0247623	-0.0294068	11.4275	0.179365	0.0868668	0.0959302	0.0507158	0.602383	0.344243	0.610816	0.0373554	0.202426	0.108257	0.0717823	0.34837	0.454964	0.457114	0.314935	0.00898576
0.793	0.0269491	0.11944	0.129397	0.063658	0.0188199	0.0199175	-0.00282527	-0.00513083	11.4466	0.185309	0.0766523	0.0973715	0.0466898	0.576913	0.315671	0.572927	0.0355082	0.19449	0.106332	0.0726551	0.328683	0.429047	0.43129	0.297074	0.0119114
0.7935	-0.0931613	0.0861082	0.0684689	0.0854203	-0.00820213	0.0295606	0.072779	0.00797218	11.4657	0.196873	0.0735229	0.101012	0.043496	0.552616	0.297808	0.52768	0.0359056	0.190958	0.108871	0.0784407	0.311092	0.40568	0.408224	0.281051	0.0180122
0.794	-0.146196	0.10658	0.11229	0.10343	-0.0540734	0.0133242	0.0651089	-0.0195957	11.4849	0.216899	0.0805219	0.109309	0.0406265	0.533896	0.297335	0.483871	0.0386871	0.195154	0.118237	0.091251	0.299794	0.390294	0.393426	0.270644	0.028265
0.7945	-0.108627	0.0573913	0.1153	0.0531042	-0.0320014	0.00541308	0.0285387	0.013018	11.504	0.246024	0.0987463	0.123805	0.037757	0.523708	0.317675	0.452594	0.0436494	0.208943	0.135374	0.111659	0.298141	0.38727	0.391295	0.268885	0.0426746
0.795	-0.128009	-0.0527292	0.0636601	-0.0116459	-0.0300562	-0.0177706	0.00897056	0.0048751	11.5232	0.281561	0.126625	0.144219	0.0348921	0.521768	0.356951	0.441915	0.0502665	0.23151	0.159054	0.138119	0.306791	0.397535	0.402687	0.276388	0.0600864
0.7955	-0.108055	-0.129747	0.0293377	-0.0444523	-0.0130041	0.00172466	-0.0666133	0.0371401	11.5424	0.318186	0.160003	0.168459	0.0323564	0.52401	0.40817	0.452515	0.0577732	0.25927	0.186067	0.167304	0.32293	0.417534	0.42391	0.290647	0.0785143
0.796	-0.0862789	-0.179539	0.00768994	-0.0606053	0.00469006	-0.00626126	-0.081046	0.01729	11.5615	0.349967	0.193135	0.193314	0.0306476	0.523669	0.461466	0.476932	0.0652501	0.286934	0.2122	0.195137	0.341059	0.440204	0.44774	0.306728	0.0957668
0.7965	-0.0433239	-0.119524	-0.0119596	-0.0559058	-0.0268684	-0.0214328	-0.100382	0.0157102	11.5807	0.372695	0.220286	0.214967	0.0301915	0.514076	0.507476	0.503041	0.0716544	0.309183	0.233403	0.217816	0.35516	0.457795	0.466278	0.319223	0.109903
0.797	0.0233653	-0.0667974	-0.0918617	0.00905408	0.00853563	-0.0182571	-0.00717471	0.0244696	11.5998	0.385577	0.237338	0.229114	0.0310406	0.49154	0.539984	0.519418	0.0758808	0.322166	0.246697	0.232515	0.360993	0.464849	0.473955	0.324323	0.119454
0.7975	0.115849	-0.0586464	-0.128848	-0.00879108	-0.00937891	-0.0185037	0.0260285	0.00671535	11.6189	0.391461	0.242809	0.231745	0.0327354	0.456316	0.556211	0.519062	0.076899	0.324297	0.250787	0.23796	0.356989	0.459359	0.468713	0.320624	0.123719
0.798	0.0799634	-0.0401212	-0.0775274	-0.0222881	0.0282623	-0.00914606	-0.0186596	-0.00689728	11.6381	0.395214	0.237894	0.220888	0.0344666	0.41173	0.555582	0.500419	0.0739891	0.316306	0.246294	0.234779	0.343804	0.442158	0.451411	0.30871	0.123056
0.7985	0.118155	-0.0229766	0.0115114	-0.033663	0.0412381	0.000914576	-0.000788896	-0.0164837	11.6572	0.401219	0.225407	0.198111	0.0353905	0.363059	0.538615	0.466806	0.067073	0.300715	0.235439	0.225249	0.323518	0.415889	0.424783	0.290439	0.118806
0.799	0.0635697	0.0402173	0.0494804	-0.0646962	0.0344696	0.0391556	0.00133683	-0.00826313	11.6764	0.411867	0.208362	0.168246	0.0348764	0.316684	0.506572	0.424516	0.0569379	0.280987	0.221271	0.212502	0.298974	0.384156	0.392564	0.268349	0.112816
0.7995	0.0975546	0.0906777	0.0191124	-0.0401321	0.0152015	0.0340159	-0.0404813	-0.0404859	11.6956	0.427373	0.189137	0.137518	0.0326871	0.278921	0.462102	0.380599	0.0451855	0.260662	0.206814	0.199592	0.273323	0.350974	0.358893	0.245258	0.106844
0.8	0.0913604	0.0930743	-0.00745959	-0.0342976	0.0187705	0.00757723	0.0921369	-0.00116542	11.7147	0.445979	0.169446	0.111564	0.0291226	0.254411	0.410155	0.34154	0.033909	0.242726	0.194424	0.188785	0.249727	0.320406	0.327921	0.224002	0.102095
0.8005	0.149284	0.0709321	-0.126343	-0.0100234	-0.00504298	-0.00809147	0.140273	-0.00984803	11.7339	0.463966	0.150631	0.0941204	0.0249794	0.244682	0.357394	0.312345	0.0250958	0.229026	0.185325	0.181109	0.230758	0.295791	0.303025	0.206903	0.0989812
0.801	0.180216	0.0428925	-0.178822	-0.0124143	-0.00842312	-0.0274012	0.0491146	0.00491371	11.753	0.47584	0.133874	0.0864859	0.0212457	0.247513	0.309988	0.295376	0.0199689	0.219782	0.179356	0.176202	0.217516	0.278588	0.285645	0.194959	0.0971221
0.8015	0.112114	-0.00435746	-0.20416	0.0385476	-0.00472132	0.00378883	-0.046447	0.00416945	11.7721	0.475359	0.120286	0.0876499	0.0187428	0.257495	0.271777	0.289349	0.0186301	0.2136	0.175169	0.17261	0.209165	0.26776	0.274684	0.187433	0.0956032
0.802	-0.0259437	-0.0174198	-0.151851	0.0565126	-0.00817917	0.0267357	-0.0393376	0.00569126	11.7913	0.45792	0.110911	0.0948949	0.0179381	0.267697	0.24375	0.289571	0.0201703	0.20822	0.170963	0.168589	0.203362	0.2603	0.267065	0.182224	0.0934856
0.8025	-0.0855543	-0.0407937	-0.0444152	0.0446055	0.0281883	-0.0203863	0.0211845	0.0101388	11.8104	0.423633	0.106643	0.104812	0.0189414	0.271842	0.224593	0.289901	0.0231601	0.20182	0.165595	0.163228	0.197405	0.252692	0.259241	0.176891	0.0904529
0.803	-0.121141	-0.0278796	-0.00149529	0.0169993	-0.0340359	0.00142891	-0.0527297	0.0102593	11.8296	0.378744	0.108143	0.114496	0.0215532	0.266122	0.211658	0.285282	0.0262271	0.194065	0.1594	0.157223	0.189383	0.242397	0.248707	0.169695	0.0872145
0.8035	-0.114401	-0.0208502	0.132015	0.0131804	-0.0231167	-0.0105913	-0.0527231	0.025051	11.8488	0.333459	0.115705	0.122389	0.0252919	0.250113	0.202006	0.273273	0.0284707	0.186154	0.15403	0.152606	0.178732	0.228589	0.234728	0.160097	0.0852525
0.804	-0.071737	0.0758005	0.257317	-0.00123457	0.00678419	0.00317204	-0.0489693	0.0309233	11.8679	0.297497	0.129062	0.128364	0.0294228	0.226391	0.193216	0.254088	0.0295783	0.179932	0.151462	0.151607	0.166049	0.211958	0.218089	0.148611	0.0860502
0.8045	-0.129138	0.102627	0.241144	-0.0021667	0.0383367	0.0113945	-0.0178754	0.0292332	11.8871	0.276438	0.147096	0.133091	0.0330556	0.198985	0.183708	0.229723	0.0296298	0.176727	0.152861	0.155419	0.15244	0.193908	0.200243	0.136223	0.0903072
0.805	-0.185726	0.0594256	0.125213	-0.00730334	0.0169591	-0.0185276	0.0127942	0.000307143	11.9062	0.270337	0.16754	0.137211	0.0353592	0.17169	0.17269	0.20292	0.028752	0.176545	0.157851	0.16344	0.138902	0.175776	0.182497	0.123846	0.0974883
0.8055	-0.0641268	-0.00917159	0.00276975	0.00779475	0.00725669	0.00970891	0.0145344	-0.0476784	11.9253	0.274643	0.187031	0.140817	0.0358465	0.147262	0.160062	0.176392	0.0269087	0.178013	0.164529	0.173329	0.126105	0.158542	0.165729	0.112118	0.105882
0.806	-0.0209718	-0.0479966	0.0426789	-0.00710038	-0.0310638	-0.0130679	-0.0444661	-0.0429539	11.9445	0.282818	0.201713	0.143377	0.0345361	0.12743	0.146331	0.152292	0.0239825	0.179031	0.17021	0.181856	0.114499	0.142928	0.150518	0.101485	0.113188
0.8065	0.0312235	-0.0300549	0.0861188	-0.00973664	0.00756972	-0.0062264	0.0374313	-0.00754727	11.9636	0.28935	0.208244	0.143927	0.0318434	0.113093	0.132355	0.1319	0.0200318	0.177693	0.172488	0.186139	0.104416	0.129494	0.137299	0.0922886	0.117359
0.807	0.0214769	0.0124776	0.00943107	0.000838788	0.00464885	0.0109915	0.0142995	-0.0304754	11.9828	0.29164	0.204876	0.141402	0.0283271	0.104331	0.118877	0.115608	0.0154844	0.172992	0.170084	0.184647	0.0960392	0.118545	0.126309	0.084713	0.117306
0.8075	0.0238473	0.0641107	-0.0502255	-0.00543273	-0.0557309	0.0135775	-0.0428372	0.0152594	12.002	0.289988	0.192109	0.135139	0.0244951	0.100315	0.106043	0.103124	0.0110921	0.165029	0.163161	0.177589	0.08926	0.109928	0.117403	0.0786568	0.113187
0.808	0.0737427	0.000622971	-0.0298562	0.0511028	-0.0311998	-0.0185324	0.00656442	0.00127336	12.0211	0.286194	0.172648	0.12549	0.0207184	0.0993191	0.0933577	0.0936823	0.00764702	0.154822	0.153127	0.166695	0.0835918	0.102931	0.109949	0.0736571	0.106267
0.8085	0.116167	0.00372781	-0.043001	0.0790282	-0.0389132	0.00384568	0.0605006	-0.00818003	12.0403	0.281883	0.15071	0.11408	0.0171932	0.0989717	0.0801046	0.0864182	0.00566748	0.143887	0.142084	0.154561	0.0782782	0.0964525	0.102957	0.0689946	0.0984405
0.809	0.11108	-0.0312517	-0.0842553	0.0331197	-0.0179766	-7.40642e-05	0.0370201	0.0023118	12.0594	0.277445	0.130881	0.103379	0.0139511	0.0968523	0.065942	0.0809309	0.0052697	0.133756	0.132141	0.143776	0.0726075	0.089448	0.0954991	0.0639912	0.0915959
0.8095	0.0767561	-0.0988149	-0.0309547	-0.0317494	-0.0133483	-0.0185745	0.0186374	0.00221303	12.0785	0.271931	0.11704	0.0959113	0.0109232	0.0913119	0.0512698	0.0775645	0.006247	0.125637	0.12487	0.136239	0.0662531	0.0814092	0.0871502	0.0583264	0.0870948
0.81	0.0217053	-0.134269	0.0369006	-0.0549684	-0.0322839	-0.0206419	0.00599864	-0.00980859	12.0977	0.263818	0.111662	0.0936174	0.00806923	0.0820281	0.0371411	0.0770721	0.00827127	0.120317	0.121137	0.132942	0.0594036	0.0725426	0.0781593	0.0521583	0.0856047
0.8105	-0.00357526	-0.122467	0.0922255	-0.0165276	0.0122548	0.00115488	-0.0444455	-0.0240124	12.1168	0.252139	0.115515	0.097511	0.00553215	0.0699266	0.0248414	0.0798129	0.0110599	0.118188	0.121203	0.134101	0.0526101	0.0635637	0.0692498	0.0459841	0.0872117
0.811	-0.0693181	-0.0452509	0.0782402	0.0300619	0.0416259	0.0191585	-0.0239601	-0.0127538	12.136	0.237238	0.127624	0.10747	0.003701	0.056539	0.0153755	0.0851664	0.0143615	0.119225	0.124803	0.13931	0.0464768	0.0552835	0.0612133	0.0403566	0.0915619
0.8115	-0.0210221	-0.013798	-0.05219	0.027393	0.0171813	0.0142813	0.00605019	0.00828927	12.1552	0.220777	0.145424	0.122135	0.00310916	0.043279	0.0090765	0.0917315	0.0178132	0.122882	0.131126	0.147549	0.0414145	0.048285	0.0545873	0.0356615	0.0978968
0.812	-0.12377	0.0325763	-0.0469135	-0.00971506	0.017567	0.0160047	0.000912099	-0.00438274	12.1743	0.205109	0.165176	0.139126	0.00421108	0.0311131	0.00551399	0.0980951	0.0208584	0.128093	0.138834	0.15722	0.0375886	0.042852	0.0495856	0.032069	0.105083
0.8125	-0.156373	0.0392178	0.0577741	-0.0701315	0.0721574	0.058983	-0.0111886	0.0731396	12.1935	0.192435	0.182825	0.155665	0.00715376	0.0207043	0.00372741	0.10341	0.02288	0.133521	0.146325	0.166438	0.0349987	0.0390627	0.0462045	0.029603	0.111809
0.813	-0.0850603	0.0628938	0.00431925	-0.015353	0.104002	-0.010415	0.0139047	-0.010177	12.2126	0.184226	0.195172	0.169418	0.0116555	0.0128242	0.00265959	0.107378	0.0235522	0.138032	0.152261	0.173639	0.033602	0.0369261	0.044385	0.0282445	0.116989
0.8135	0.0208993	0.026609	-0.0866819	-0.00311491	0.0605017	-0.0358085	0.0136894	-0.00845752	12.2317	0.181029	0.200796	0.179271	0.0170665	0.00869376	0.00161093	0.10979	0.0232654	0.141182	0.156106	0.17819	0.0334046	0.0364766	0.044134	0.0280073	0.120182
0.814	0.0773069	0.00396108	-0.228192	-0.00843305	-0.00468036	-0.0145828	-0.0144478	0.0364585	12.2509	0.182429	0.200317	0.185758	0.0225862	0.00990814	0.000521788	0.110096	0.0234123	0.143427	0.158388	0.180704	0.0344594	0.0377583	0.0455221	0.0289315	0.121809
0.8145	0.0824659	-0.0296627	-0.221393	-0.0113008	-0.0319245	-0.0163147	-0.0608915	0.0202024	12.27	0.187071	0.19606	0.190971	0.0274997	0.0179026	0	0.107401	0.026309	0.146	0.16057	0.182899	0.0367899	0.0407303	0.0485831	0.0310164	0.123063
0.815	0.0509736	-0.0461766	-0.134468	-0.0373841	-0.0320273	0.00128377	-0.034384	0.0199795	12.2892	0.192837	0.191314	0.197687	0.0313112	0.0331752	0.00111544	0.100813	0.0346462	0.15041	0.164508	0.186972	0.0402753	0.0451422	0.0531624	0.0341244	0.12549
0.8155	0.00578999	-0.0104379	-0.0788414	-0.0456333	-0.0535261	-0.00370126	0.00860547	0.0176102	12.3084	0.197242	0.189448	0.207848	0.0337814	0.0545591	0.00502229	0.0898998	0.0506496	0.157741	0.171638	0.194674	0.044546	0.0504349	0.0587783	0.0378979	0.130352
0.816	0.0206599	0.05334	0.00196396	-0.0346187	-0.0556972	-0.00992847	0.0104821	-0.0234855	12.3275	0.198066	0.192938	0.221284	0.0349363	0.0789365	0.0124744	0.0750908	0.0751842	0.168043	0.182271	0.206472	0.0489539	0.0557372	0.0645813	0.0417435	0.13805
0.8165	-0.0041412	0.0982502	0.0471971	-0.0494662	-0.0286411	0.0227638	0.0912598	-0.00904117	12.3467	0.193937	0.202511	0.235629	0.0350153	0.10175	0.0232985	0.0577819	0.107083	0.180121	0.19531	0.221214	0.0526337	0.0599593	0.0694344	0.0448912	0.147885
0.817	0.0409571	0.111501	0.00551952	0.000150551	-0.055854	-0.00140217	0.123082	0.0130381	12.3658	0.184652	0.216785	0.247265	0.0343562	0.118305	0.0360307	0.0400959	0.14314	0.191812	0.208517	0.236416	0.0546684	0.0619996	0.0721303	0.0465416	0.158234
0.8175	0.0193248	0.0903363	0.0111414	0.043891	-0.0206609	-0.0153164	0.0973121	-0.0143685	12.3849	0.171333	0.232588	0.252328	0.0332614	0.125332	0.0480185	0.0245166	0.178925	0.200575	0.219119	0.248925	0.0543723	0.0610884	0.071764	0.0461131	0.166983
0.818	0.0861491	0.0908247	0.0053433	0.028772	0.0261481	-0.000995106	0.0403169	-0.00440899	12.4041	0.156387	0.245931	0.247557	0.0318948	0.122003	0.0561011	0.0135974	0.209954	0.204241	0.224579	0.255788	0.0515822	0.0571341	0.068116	0.0434956	0.172091
0.8185	0.0296712	0.0602636	0.118688	0.0380563	0.00482012	0.0224525	-0.032714	-0.0276532	12.4232	0.143083	0.253366	0.231617	0.0303163	0.109881	0.0577448	0.00972573	0.23258	0.201794	0.223486	0.255263	0.0468122	0.0508855	0.0618579	0.0391776	0.172287
0.819	0.0129438	0.0219347	0.221221	0.0326744	-0.00976731	0.0244523	-0.163202	-0.0141192	12.4424	0.134758	0.253132	0.206343	0.0286122	0.0921856	0.0522135	0.0146553	0.244531	0.193908	0.216199	0.247587	0.0412201	0.0438547	0.0545088	0.0342057	0.167599
0.8195	-0.0522945	-0.00860806	0.160334	0.0248494	0.0108206	0.0293755	-0.109039	-0.0265516	12.4616	0.13394	0.245513	0.176438	0.0269759	0.0729104	0.0410468	0.0285719	0.245402	0.182772	0.204762	0.234926	0.0363045	0.037921	0.0480382	0.0299108	0.159359
0.82	-0.0314687	-0.0260488	0.139794	0.00993527	0.061921	-0.00659139	-0.0581239	-0.0171014	12.4807	0.141768	0.232434	0.147815	0.0256843	0.0557766	0.0274374	0.0491925	0.237192	0.171358	0.192252	0.220696	0.0333174	0.0345881	0.0440946	0.0273845	0.149799
0.8205	-0.0249868	-0.00225326	0.163425	0.0362433	-0.0170805	-0.0184518	-0.0119637	0.0339325	12.4999	0.157715	0.216665	0.12583	0.0250249	0.0431629	0.0150101	0.0717204	0.224566	0.162586	0.181997	0.208741	0.0326863	0.0342574	0.0432457	0.0269653	0.141546
0.821	-0.0157718	0.00861894	0.163458	0.0351784	-0.023267	-0.0140926	-0.0238851	0.0224573	12.519	0.179577	0.201072	0.113935	0.0252203	0.0355369	0.00673703	0.0900739	0.214116	0.1586	0.176781	0.202424	0.0338478	0.036048	0.0447582	0.0280992	0.137009
0.8215	-0.0161138	0.0205667	0.0351658	0.0208787	-0.00584107	0.0075467	-0.0298819	-0.00534889	12.5381	0.203709	0.188136	0.11311	0.0263464	0.0316756	0.00430998	0.0990613	0.212513	0.160343	0.178197	0.20381	0.0355906	0.0382811	0.0470468	0.0296615	0.13777
0.822	-0.0354941	-0.0356313	-0.103423	-0.00666508	0.0435388	-0.00757791	0.0210201	0.0124282	12.5573	0.225748	0.179574	0.122082	0.0282716	0.0295403	0.00795007	0.0963551	0.224207	0.167438	0.186276	0.213139	0.0366587	0.0392959	0.0484644	0.0305106	0.144141
0.8225	-0.0763838	-0.126873	-0.180255	0.0700911	0.0136073	-0.00391246	0.00648432	0.00287711	12.5764	0.241786	0.17595	0.137922	0.0306318	0.0273219	0.0165692	0.0831306	0.249443	0.178296	0.199418	0.228648	0.0362742	0.0381432	0.0479873	0.0299636	0.15499
0.823	-0.027475	-0.165254	-0.149299	-0.0338159	0.0135225	-0.0364351	0.0600273	-0.00787553	12.5956	0.249443	0.176709	0.156781	0.0328694	0.0240716	0.0281666	0.0632687	0.283096	0.190376	0.214613	0.246816	0.0343534	0.03486	0.0454997	0.0279897	0.16787
0.8235	-0.0608946	-0.174396	-0.0818018	-0.0607048	0.022707	-0.00818098	0.0425294	-0.0302485	12.6148	0.24829	0.180888	0.174766	0.0343996	0.0196938	0.0403655	0.041761	0.315287	0.200727	0.228138	0.263187	0.0313933	0.0302856	0.0416457	0.0250966	0.179622
0.824	-0.0209903	-0.154744	0.0232351	-0.0522037	0.0459068	-0.000438286	0.0629952	-0.0234382	12.6339	0.239662	0.187935	0.188886	0.0348546	0.0146037	0.0509726	0.023003	0.334627	0.206868	0.236739	0.273817	0.0281382	0.0255629	0.0373944	0.0220093	0.187408
0.8245	0.015277	-0.0596463	0.152497	-0.025871	-0.0207085	-0.0115829	0.0553249	-0.00603896	12.6531	0.226227	0.19774	0.19788	0.0342628	0.00942632	0.0584042	0.0096139	0.333171	0.207709	0.238871	0.276789	0.0252136	0.0215943	0.0335632	0.0193197	0.189823
0.825	0.019463	-0.0118925	0.135528	0.0103492	-0.0145471	0.043698	0.0479383	-0.0158349	12.6722	0.211424	0.209911	0.202464	0.0330972	0.00485481	0.0619184	0.00220575	0.310369	0.204045	0.235298	0.272924	0.0231022	0.0189799	0.0307867	0.0174548	0.18738
0.8255	0.049403	0.00959501	-0.0180081	0.00655584	0.0171714	-0.021152	-0.0393348	-0.00074816	12.6913	0.198729	0.222924	0.204691	0.0321522	0.00155597	0.0617677	0	0.273277	0.198121	0.228559	0.265147	0.0221926	0.0181087	0.0295798	0.0167296	0.18207
0.826	0.0659871	0.032059	-0.0748462	0.0191671	-0.0132615	0.00836205	-0.00633749	-0.00434608	12.7105	0.190818	0.233903	0.206591	0.032231	0	0.0592146	0.00173533	0.232771	0.192362	0.22149	0.256765	0.0226514	0.0190616	0.0301668	0.0172527	0.176177
0.8265	0.0800169	0.0352355	-0.0711832	0.0188466	0.00153826	-0.027112	-0.00706438	0.00338392	12.7296	0.18896	0.239375	0.208804	0.0337971	0.000328777	0.056107	0.006233	0.198481	0.188122	0.215773	0.249778	0.0243227	0.0215503	0.0323469	0.0188574	0.171114
0.827	0.0179327	0.0682684	-0.128803	0.000404055	0.00100367	0.0113626	-0.111995	0.0288158	12.7488	0.19282	0.236775	0.210167	0.0367915	0.00239121	0.0540212	0.0123988	0.175288	0.18531	0.211369	0.244171	0.0270241	0.0253355	0.0358806	0.0213784	0.16689
0.8275	0.0206574	0.0573964	-0.206652	0.044253	-0.00964206	-0.00474007	-0.0820508	0.0129097	12.768	0.200612	0.225795	0.208797	0.0406652	0.00587139	0.0535143	0.0190727	0.162825	0.182873	0.207118	0.238621	0.0304936	0.030128	0.0404221	0.0245951	0.162616
0.828	0.0864708	0.0643408	-0.170278	0.0347908	-0.0284079	0.0192932	-0.0241287	0.0298664	12.7871	0.209603	0.208797	0.204038	0.0445189	0.0103803	0.0539669	0.0251602	0.157485	0.179795	0.202026	0.232051	0.0341576	0.0352187	0.0452168	0.028001	0.157609
0.8285	0.0570216	0.0315198	-0.0816569	-0.0281773	-0.0257096	0.0168375	0.0192297	0.034351	12.8063	0.217042	0.190174	0.197668	0.0473179	0.0154622	0.0540774	0.0299755	0.155237	0.176007	0.196297	0.224822	0.0372659	0.0396065	0.0492815	0.0309117	0.152208
0.829	-0.00177562	0.0204523	-0.0347082	-0.0271205	-0.0317964	-0.0141994	0.0410415	0.00680582	12.8254	0.221153	0.175002	0.193295	0.048239	0.0205366	0.0526837	0.0334665	0.153571	0.172574	0.191448	0.218814	0.0391915	0.0423886	0.0517969	0.0327344	0.147796
0.8295	-0.0239928	0.0410097	-0.0235628	-0.0220388	-0.0304649	-0.0116446	0.0809697	0.023086	12.8445	0.221738	0.167614	0.194502	0.0470677	0.0248946	0.0493908	0.0361273	0.151838	0.171161	0.189564	0.21652	0.0396939	0.0431448	0.0524519	0.0332193	0.146139
0.83	-0.0364688	0.118923	0.0243063	-0.0357185	-0.0409636	0.0032243	0.0173988	0.00798872	12.8637	0.219975	0.170601	0.203132	0.0443846	0.0278621	0.0446815	0.0385649	0.150451	0.173206	0.192283	0.219829	0.0389859	0.042076	0.051529	0.0325351	0.148527
0.8305	-0.159279	0.118429	0.117655	-0.0103189	0.0665154	0.00149111	-0.0148582	-0.0361397	12.8828	0.217524	0.184313	0.218739	0.0413357	0.0290452	0.0395875	0.0409575	0.149921	0.179254	0.200068	0.229208	0.0375623	0.0398132	0.049678	0.0311243	0.155228
0.831	-0.140917	0.0950863	0.136532	-0.0357398	0.00441919	0.0116953	0.00426874	-0.0144242	12.902	0.215558	0.206918	0.23927	0.039137	0.0284063	0.0351435	0.0427857	0.1503	0.188761	0.212087	0.243602	0.0358951	0.0370208	0.0475164	0.0294286	0.16545
0.8315	-0.124302	0.0849106	0.0767322	-0.0340169	0.0179937	0.0319894	0.0137121	-0.0261384	12.9212	0.214364	0.234963	0.261928	0.0386403	0.026205	0.0318952	0.0431276	0.150994	0.200265	0.226492	0.260799	0.0342389	0.0341259	0.0453742	0.027707	0.177623
0.832	0.0175859	0.082187	0.0204347	0.00182083	0.00276099	0.00504181	-0.078881	0.00605748	12.9403	0.213816	0.264298	0.283546	0.040093	0.0230385	0.0297256	0.0414471	0.15062	0.211781	0.240855	0.277925	0.0327241	0.0314199	0.0434173	0.0261146	0.18973
0.8325	0.0937911	0.0311387	0.0430311	0.0205359	0.0143388	0.00391796	0.0209168	-0.0188817	12.9595	0.214176	0.291005	0.300952	0.0431271	0.019911	0.0280556	0.0382659	0.147096	0.221348	0.252741	0.292078	0.0315884	0.0293363	0.0419525	0.0249039	0.199722
0.833	0.145517	-0.0229929	0.00610443	0.0135424	-0.00671383	0.0169242	0.0839194	-0.0280197	12.9786	0.21635	0.311906	0.311596	0.0469439	0.0180563	0.0263123	0.0350954	0.138618	0.227566	0.260305	0.301021	0.0312685	0.0285426	0.0415486	0.0244994	0.205989
0.8335	0.078739	-0.0623511	-0.00953694	0.0249601	-0.0181759	-0.037747	0.0184037	-0.00488824	12.9977	0.221403	0.324672	0.314224	0.0506186	0.0185104	0.0244698	0.0335608	0.12514	0.229927	0.262758	0.30375	0.0322374	0.0297023	0.0428244	0.025343	0.207775
0.834	-0.0821796	-0.148228	0.0317199	-0.0132257	-0.0431883	-0.0103167	0.00194312	0.00735592	13.0169	0.229895	0.327851	0.309455	0.0534374	0.0216668	0.0233236	0.0344561	0.108824	0.228837	0.260508	0.300713	0.0346963	0.0330615	0.0460446	0.0276112	0.205371
0.8345	-0.111039	-0.142047	0.0666538	-0.0414859	-0.0105874	0.00190277	0.00644203	0.0115572	13.036	0.241531	0.320999	0.299874	0.0551375	0.0270001	0.0242401	0.0374661	0.0928222	0.225359	0.254877	0.293486	0.0385144	0.0383822	0.0510404	0.0311653	0.199887
0.835	-0.0809946	-0.143933	0.0527135	-0.0350746	-0.00152998	0.0100658	-0.00835602	0.011097	13.0552	0.255221	0.305043	0.289069	0.0559677	0.0331282	0.0285171	0.0414887	0.0796295	0.220771	0.247545	0.284104	0.043303	0.0450688	0.0573055	0.035627	0.192788
0.8355	-0.0232849	-0.0967772	0.0993792	0.00434324	0.00542024	-0.00606504	-0.0265605	0.00147966	13.0744	0.269441	0.282616	0.280171	0.0565429	0.0383356	0.0367006	0.0451517	0.0703314	0.216209	0.240089	0.274513	0.0484939	0.0522928	0.0640978	0.040456	0.185497
0.836	-0.00556371	-0.147232	0.0454765	0.0113475	-6.05425e-05	0.00332636	-0.0274875	0.0144701	13.0935	0.28266	0.257876	0.274676	0.057489	0.0413859	0.0481732	0.0472836	0.0648193	0.212484	0.233714	0.266226	0.0534764	0.0591886	0.0706192	0.0450795	0.179138
0.8365	0.0764995	-0.105628	0.0416483	-0.0155424	0.0402553	-0.00240132	-0.0410756	-0.0098786	13.1127	0.293633	0.235515	0.272003	0.0590304	0.0421946	0.0611488	0.0472355	0.0621606	0.209902	0.228985	0.259987	0.0577403	0.0650542	0.0762016	0.0490252	0.174291
0.837	0.0441899	-0.043971	-0.0373773	0.0211366	0.0631192	-0.00453615	0.0308498	0.00616281	13.1318	0.301604	0.219253	0.269888	0.060759	0.0419708	0.0730383	0.0450767	0.0608096	0.208149	0.225643	0.255543	0.0609737	0.0694902	0.0804353	0.0520137	0.170815
0.8375	0.0590812	0.00604113	-0.0471983	0.00426799	0.0416344	-0.0248717	0.0123673	0.0178564	13.1509	0.306318	0.210733	0.265462	0.0617819	0.0427125	0.0811802	0.0415742	0.0590236	0.20642	0.222758	0.251814	0.0630974	0.0724376	0.0832145	0.0539868	0.167967
0.838	0.0132258	0.049863	-0.0137351	0.00183998	0.0137888	0.0126	-0.0331955	0.0038268	13.1701	0.307745	0.209212	0.256572	0.0611899	0.0462469	0.0838704	0.0379137	0.0556138	0.20379	0.219167	0.247409	0.0642479	0.0741338	0.0847159	0.0550863	0.164764
0.8385	0.124985	0.0662038	0.0113123	0.025773	0.0033187	0.00666784	-0.0710346	-0.0181775	13.1892	0.305787	0.211841	0.242894	0.0585532	0.0532942	0.0812764	0.0353746	0.0505192	0.199614	0.213977	0.241228	0.0647506	0.0750526	0.0853645	0.0556211	0.160399
0.839	0.20148	0.0416389	-0.0536688	0.0723835	0.0348983	0.000994739	0.0255189	-0.00416294	13.2084	0.300331	0.214523	0.226379	0.0541589	0.0631347	0.0755478	0.035127	0.0445838	0.193803	0.206894	0.232848	0.0650858	0.075843	0.0857894	0.0560323	0.154523
0.8395	0.0926959	0.0102578	-0.0414773	0.110215	-0.00159223	0.00373455	0.0159206	-0.0139631	13.2276	0.291544	0.213272	0.210662	0.0488784	0.0740227	0.0698799	0.0380012	0.0387739	0.186833	0.19829	0.222625	0.065771	0.0771704	0.0866702	0.0567842	0.147321
0.84	0.0677292	-0.00960596	-0.0555151	0.0850651	0.011058	-0.00775757	0.00741682	0.0260372	13.2467	0.280079	0.205644	0.199527	0.0437857	0.0839767	0.0670757	0.0441044	0.0335965	0.179511	0.188997	0.211482	0.0671479	0.0794455	0.0884568	0.0581752	0.139398
0.8405	0.0278251	0.0477222	-0.0811563	0.0680403	0.00558188	0.000920004	0.0347507	0.0309679	13.2659	0.267042	0.191639	0.195379	0.0398053	0.0914818	0.0684237	0.0524922	0.0290608	0.172688	0.180043	0.200628	0.0691999	0.0825959	0.0911294	0.0601745	0.131597
0.841	-0.109447	0.159444	-0.0700554	0.00474675	-0.00150748	-0.0149894	-0.0262605	0.00946661	13.285	0.25366	0.17348	0.198683	0.0375544	0.0958651	0.0733801	0.0611559	0.0249788	0.167037	0.172391	0.191266	0.0715113	0.0860251	0.0941449	0.0623899	0.124803
0.8415	-0.157958	0.181869	-0.0890095	-0.0496229	-0.0171234	-0.00214809	-0.0321549	-0.0167271	13.3041	0.240764	0.15448	0.208171	0.0373008	0.0974436	0.0800351	0.0675831	0.0211819	0.162863	0.166652	0.184211	0.0734452	0.0888618	0.0966693	0.0642335	0.119662
0.842	-0.15906	0.181665	-0.11313	-0.0120679	-0.0288117	0.00316605	0.0152751	0.00667531	13.3233	0.22861	0.137726	0.22122	0.0389298	0.0974699	0.0859969	0.069817	0.0175181	0.159989	0.162814	0.179534	0.0744825	0.0904206	0.0980218	0.0652338	0.116282
0.8425	-0.162924	0.169759	-0.0147402	-0.0670345	-0.0682467	-0.0117418	0.0306669	-0.0119033	13.3424	0.217245	0.125124	0.234237	0.0419612	0.097689	0.0892996	0.067419	0.013856	0.157823	0.160213	0.176473	0.0745038	0.0905763	0.0980443	0.0652923	0.114148
0.843	-0.0700115	0.122421	0.0752839	-0.0486137	-0.0115374	0.00401236	0.00353761	-0.0332103	13.3616	0.206873	0.117133	0.243259	0.0456942	0.0995309	0.0890245	0.0617332	0.0102286	0.155565	0.157775	0.173715	0.07382	0.0897924	0.0971424	0.0647075	0.112307
0.8435	-0.0590624	0.03887	0.0955362	-0.201759	-0.160829	0.00881136	0.000142847	-0.0211689	13.3808	0.197849	0.113213	0.244964	0.0494048	0.103441	0.0854361	0.0551738	0.00694273	0.152521	0.154469	0.169969	0.0729414	0.0887938	0.0959833	0.0639589	0.109801
0.844	-0.0294906	-0.103099	0.156831	-0.0177804	0.0219619	0.0238223	-0.0702911	-0.00856472	13.3999	0.190428	0.11261	0.237856	0.0524652	0.108795	0.0796327	0.0498791	0.00444451	0.148394	0.149799	0.16459	0.0722448	0.0881026	0.09506	0.0633961	0.106137
0.8445	-0.0209813	-0.176517	0.179354	-0.0302489	9.5687e-05	0.0273708	-0.00830057	0.00281002	13.4191	0.184433	0.1149	0.222829	0.0543627	0.114302	0.072987	0.0466845	0.00305104	0.14337	0.143976	0.157825	0.0717499	0.0877343	0.0943989	0.0630339	0.101482
0.845	0.0196162	-0.13515	0.101935	-0.0312306	0.0190743	-0.00768085	-0.0162798	0.000119778	13.4382	0.179089	0.119974	0.202744	0.0547501	0.118496	0.0666748	0.0449998	0.00277613	0.137926	0.137705	0.150553	0.0711162	0.0872048	0.0935548	0.0625524	0.0964924
0.8455	0.0266221	-0.173683	-0.00466997	-0.0489212	0.023496	-0.00910731	0.0915201	-0.00240804	13.4573	0.173279	0.127579	0.181291	0.0535766	0.12	0.0614713	0.0434686	0.0033289	0.132543	0.13176	0.143769	0.0698277	0.085794	0.0918526	0.061471	0.0919189
0.846	0.0612166	-0.17143	-0.26486	0.00257163	0.00812402	-0.0092462	0.108259	-0.0254903	13.4765	0.166265	0.136867	0.161733	0.0511488	0.117694	0.0577914	0.0409425	0.00425329	0.127537	0.126673	0.138164	0.0674766	0.0829373	0.0887586	0.059411	0.0882916
0.8465	0.0540807	-0.138928	-0.10201	0.0344747	0.0229392	-0.00906121	0.0516683	0.0236798	13.4956	0.158493	0.146269	0.146091	0.048013	0.111114	0.0557905	0.0372682	0.00512234	0.123094	0.122672	0.134006	0.0640552	0.0786131	0.0842631	0.0563621	0.0857976
0.847	0.0310374	-0.100072	-0.138316	0.0211635	0.00932676	-0.0275615	-0.0143179	0.00931671	13.5148	0.151632	0.153855	0.134948	0.0447253	0.10109	0.0554539	0.0335925	0.00566571	0.119396	0.11975	0.131193	0.0601447	0.0735898	0.0791284	0.0528526	0.0842993
0.8475	0.0612932	-0.0194069	-0.134236	0.0110746	-0.0310663	0.0281226	-0.0460197	0.00507769	13.534	0.14766	0.158111	0.127808	0.0416423	0.0899779	0.0566377	0.0320943	0.00577469	0.116686	0.117779	0.129403	0.0568378	0.0693173	0.0747872	0.0498773	0.0834415
0.848	0.0648815	0.0128044	-0.182796	0.0566717	0.00415192	-0.000661368	-0.0140877	0.0179002	13.5531	0.147753	0.158701	0.123725	0.0388309	0.0810446	0.0590268	0.0352658	0.00549952	0.11527	0.116651	0.128312	0.0553647	0.0674264	0.072853	0.0485557	0.0828552
0.8485	-0.0237037	-0.00650267	-0.0992687	0.0877896	-0.0352663	-0.0135153	-0.0338586	0.0166472	13.5723	0.151634	0.156605	0.1219	0.0361006	0.0772671	0.062138	0.0449131	0.00508015	0.115426	0.116366	0.127781	0.0565908	0.0690603	0.0744604	0.0496741	0.0823409
0.849	-0.0182105	-0.0215259	0.141445	0.0863247	-0.0207694	-0.0130829	0.0006566	-0.0121834	13.5914	0.157553	0.153498	0.121963	0.0331438	0.0802767	0.0653981	0.0610245	0.00490369	0.117187	0.11693	0.127804	0.0606065	0.0743382	0.0797281	0.0533146	0.0818844
0.8495	0.047551	0.0531286	0.267241	0.0675753	-0.0106605	-0.0193055	0.0252997	0.0135847	13.6105	0.162933	0.150915	0.123813	0.0297569	0.0899734	0.068222	0.0810003	0.00533824	0.120177	0.118199	0.128341	0.0666095	0.0822073	0.0876038	0.0587505	0.0815511
0.85	0.0940679	0.147849	0.241405	0.0513069	0.0443792	0.0074345	-0.0239694	0.0137727	13.6297	0.165581	0.149733	0.127129	0.0260354	0.104765	0.0700836	0.0999697	0.00650432	0.123634	0.119816	0.129198	0.0731616	0.0907848	0.0962002	0.06468	0.0813769
0.8505	0.045538	0.226855	0.165874	-0.00786713	0.0905489	0.0230448	-0.102857	-0.0237072	13.6488	0.164801	0.150008	0.130937	0.0224005	0.122097	0.0705767	0.112394	0.00810165	0.126608	0.121249	0.130002	0.0786879	0.0980159	0.103451	0.0696802	0.0812864
0.851	-0.0414583	0.210609	0.0762903	-0.0472673	0.0684731	0.0398486	-0.0576278	-0.0152616	13.668	0.161646	0.151081	0.133757	0.0194191	0.13898	0.0695338	0.114418	0.00946184	0.128254	0.121943	0.130291	0.0820045	0.102364	0.107802	0.0726836	0.081097
0.8515	-0.0171233	0.0579651	0.0325287	-0.0498607	0.0521602	-0.0151132	-0.0671868	0.00239024	13.6872	0.158112	0.15201	0.134362	0.0175444	0.152481	0.0672272	0.105756	0.00985118	0.128156	0.121568	0.129742	0.0826768	0.103271	0.108683	0.0733002	0.0806356
0.852	0.00210124	-0.00628412	0.133568	-0.0503437	0.0157201	0.00108971	0.0360994	-0.00559936	13.7063	0.155728	0.152208	0.132403	0.0169119	0.160238	0.0644209	0.0896143	0.0088579	0.126422	0.12014	0.128332	0.0809922	0.101115	0.106471	0.0717908	0.0798516
0.8525	-0.0610933	-0.0458065	0.0778737	-0.0342761	0.0717135	-0.000557039	0.063202	-0.00572945	13.7255	0.154437	0.151804	0.128413	0.0172779	0.160952	0.0620949	0.0706157	0.00663461	0.123461	0.11791	0.126254	0.0775785	0.096714	0.101989	0.0687224	0.0788065
0.853	-0.0882342	-0.044804	-0.0405218	-0.0643278	0.00642975	-0.00349848	0.0711541	0.01109	13.7446	0.152484	0.151447	0.123404	0.018102	0.154771	0.0609803	0.0526094	0.00384183	0.119681	0.115134	0.123714	0.0730351	0.0908473	0.0960246	0.0646355	0.0775723
0.8535	-0.0527227	-0.072772	-0.039894	-0.0529648	-0.0165726	-0.01214	0.0465261	0.00903823	13.7637	0.147506	0.151755	0.118411	0.0187213	0.143351	0.0612475	0.0376951	0.00137054	0.115357	0.111961	0.120814	0.0678294	0.084125	0.0891907	0.0599528	0.0761648
0.854	0.0939245	-0.0663828	0.0251115	0.0389526	0.0157776	-0.0209926	0.0335656	0.0143249	13.7829	0.138175	0.152824	0.114138	0.0185737	0.129462	0.0625456	0.0265159	0	0.110724	0.108497	0.117602	0.0624224	0.0771512	0.0820922	0.0550916	0.0745642
0.8545	0.11857	-0.0147018	-0.0207663	0.0186689	-0.0316263	0.0423257	0.0100874	0.00193267	13.802	0.125212	0.154082	0.110757	0.0173957	0.116351	0.064319	0.0190573	0.000136392	0.106098	0.104877	0.11414	0.0574392	0.0707449	0.0755493	0.0506178	0.0727398
0.855	0.100418	0.0222489	-0.121086	0.0323402	-0.0491106	-0.0123084	-0.0327701	-0.000858069	13.8212	0.111097	0.154445	0.107911	0.0153012	0.107174	0.0661758	0.0152616	0.00176359	0.101873	0.101251	0.11047	0.0537212	0.0660104	0.0706655	0.0472937	0.0706209
0.8555	-0.0473165	0.0233383	-0.128464	0.0562791	-0.0503132	-0.00484753	0.00472249	-0.00250145	13.8404	0.0988632	0.152609	0.104939	0.0127239	0.104469	0.0680247	0.0151878	0.00453955	0.0983825	0.0976733	0.106513	0.052162	0.0641259	0.0686133	0.0459308	0.0680482
0.856	-0.161077	0.0237988	-0.157997	0.0603038	-0.0433379	0.00945564	-0.00706341	-0.0109298	13.8595	0.0907411	0.147434	0.101198	0.0102779	0.109549	0.0698896	0.0188656	0.00788511	0.0957204	0.0940225	0.102028	0.0533713	0.0659028	0.0701917	0.0470845	0.0647824
0.8565	-0.10762	-0.00830233	-0.197313	0.0280688	-0.0247646	0.00776422	-0.0290011	0.0145269	13.8787	0.0873174	0.138436	0.0962773	0.00857512	0.121843	0.0715877	0.026055	0.0110662	0.0936386	0.0900174	0.0966934	0.057307	0.0712992	0.0753451	0.0507211	0.0606031
0.857	0.0971051	0.106323	-0.171681	-0.0144261	-0.025654	-0.00922271	0.0178808	0.00652828	13.8978	0.0873866	0.126302	0.0900434	0.00802464	0.138688	0.0725913	0.036064	0.0133624	0.0916209	0.0853696	0.090305	0.0631133	0.0791986	0.0829504	0.0560671	0.0554699
0.8575	0.0557801	0.0553851	-0.105487	-0.0105887	-0.0508045	-0.00497444	0.0174928	0.000981503	13.9169	0.0884918	0.113091	0.0827336	0.00870455	0.156013	0.0723221	0.0477768	0.0143458	0.0891841	0.0800499	0.0830563	0.0693626	0.0877163	0.0911353	0.0618259	0.0496852
0.858	0.0256629	-0.0736542	-0.108687	-0.0206666	-0.0446977	-0.00934108	-0.0377457	-0.0135268	13.9361	0.0880381	0.10175	0.0750706	0.0103877	0.169553	0.0707092	0.0598727	0.0141223	0.086229	0.074505	0.0757063	0.0745845	0.0948876	0.0979724	0.0666544	0.043951
0.8585	-0.0320285	-0.18637	-0.0715558	-0.0405694	-0.0272321	0.00119037	0.0132815	-0.00744526	13.9552	0.0845301	0.094997	0.0681712	0.0126803	0.176047	0.0685392	0.0709768	0.0133113	0.0831603	0.0696103	0.0694463	0.0777624	0.0993265	0.10213	0.0696158	0.0392166
0.859	-0.144409	-0.213636	0.000685098	-0.0664655	-0.0159601	0.00520368	0.00474406	-0.0285048	13.9744	0.0782738	0.0941903	0.0631584	0.0151612	0.174221	0.0672745	0.0796325	0.0127162	0.0806913	0.0663319	0.0654583	0.0786043	0.1006	0.103227	0.0704301	0.0363397
0.8595	-0.107335	-0.211871	0.0527856	-0.0767529	0.00336054	0.0213249	-0.0749137	0.0226808	13.9936	0.071135	0.0987918	0.0606197	0.0174531	0.165349	0.0683841	0.0843741	0.0128725	0.0794505	0.0652537	0.0643593	0.0775468	0.0992553	0.101838	0.0694853	0.0356987
0.86	-0.111533	-0.192141	0.0972634	-0.0381461	0.0887291	0.00914356	-0.0157615	0.0123921	14.0127	0.065508	0.106679	0.0602807	0.0192376	0.153031	0.0725433	0.0840942	0.0137365	0.0796342	0.0662512	0.0658538	0.0755252	0.0965353	0.099189	0.0676333	0.0369777
0.8605	-0.046539	-0.0964117	0.147204	0.0148426	0.0198109	-0.019936	0.0954524	0.0320666	14.0319	0.0631624	0.115083	0.0612083	0.0202764	0.14231	0.0791146	0.078478	0.0147182	0.0809469	0.0685476	0.0688538	0.0736388	0.0939304	0.0967197	0.0658846	0.0392893
0.861	0.00977566	0.0417781	0.174279	0.027923	-0.0707732	-0.00975124	0.0322634	0.00756697	14.051	0.0645549	0.121565	0.0623669	0.0204716	0.138338	0.0861702	0.0682598	0.0150342	0.0827973	0.0710739	0.0719527	0.0728278	0.0927349	0.0956613	0.0651096	0.0415433
0.8615	-0.0232468	0.154581	0.212994	0.0148927	-0.0591102	-0.0151954	-0.038942	-0.00757126	14.0701	0.0687795	0.124495	0.0630692	0.0198993	0.144845	0.0911206	0.0551095	0.0141127	0.0845138	0.0728229	0.0738824	0.0736211	0.0936973	0.0967054	0.0658043	0.042794
0.862	-0.0136602	0.170203	0.208995	0.0274405	-0.000247059	-0.0181688	-0.0667422	-0.0331531	14.0893	0.074011	0.122989	0.0630696	0.0187559	0.162903	0.0917817	0.0411524	0.0118661	0.0854607	0.073033	0.0737472	0.0760211	0.0968579	0.0998535	0.0679819	0.0424173
0.8625	0.0478711	0.144137	0.107318	0.0475699	0.0305469	-0.0151607	0.00314134	0.0074251	14.1084	0.0781995	0.116699	0.0624061	0.0172408	0.190357	0.0873361	0.0283427	0.00878045	0.0851093	0.0712682	0.0711161	0.0795162	0.101562	0.104434	0.0711844	0.0401732
0.863	0.11567	0.115631	0.076726	0.0584843	0.0817934	0.00993544	-0.0376905	-0.0320803	14.1276	0.0797694	0.105761	0.0611858	0.0154711	0.222156	0.0786151	0.0180066	0.00577949	0.0831132	0.0674658	0.0660608	0.0831916	0.106605	0.109246	0.0745814	0.0362193
0.8635	0.211191	0.13129	0.12634	0.035785	0.072729	0.0165382	-0.0165718	-0.0325387	14.1468	0.0781299	0.0908661	0.0593902	0.0134614	0.251555	0.067692	0.0107658	0.00389838	0.0793772	0.0619323	0.059116	0.0859542	0.110526	0.112858	0.077175	0.0310568
0.864	0.188977	0.151117	0.0580326	-0.0175	0.0472892	0.0286772	-0.0438031	-0.0248728	14.1659	0.0738021	0.0733186	0.0567553	0.0111343	0.271727	0.0571704	0.00680512	0.0039285	0.0740832	0.0552636	0.0511386	0.0868208	0.111998	0.11398	0.0780628	0.0253983
0.8645	0.162315	0.169687	-0.060066	-0.0625188	0.0351438	0.0071457	0.0498434	-0.00506758	14.1851	0.0679933	0.0549387	0.0528512	0.00837564	0.277441	0.0494487	0.00626327	0.00614849	0.0676435	0.0481801	0.0430696	0.085201	0.110206	0.111841	0.0766974	0.0199687
0.865	0.0617265	0.160752	-0.104345	-0.0220687	0.0144222	-0.0132545	0.0335827	0.0248431	14.2042	0.0619941	0.0377116	0.047322	0.00520258	0.266641	0.0461218	0.00943548	0.010216	0.0606286	0.0413413	0.0356746	0.0811554	0.105196	0.106521	0.073124	0.0152942
0.8655	-0.00324694	0.121469	-0.231261	-0.0238433	0.0152366	0.00699945	0.0389178	-0.0386033	14.2233	0.057059	0.0233319	0.0400794	0.00204177	0.241303	0.0477105	0.0167256	0.0152815	0.0537655	0.0352802	0.0294405	0.0755601	0.0981009	0.0991705	0.0681307	0.0116107
0.866	-0.10023	0.00190033	-0.306154	-0.00302959	-0.00961661	-0.0107305	0.00603956	0.0277511	14.2425	0.0549214	0.0128315	0.0313932	0	0.206758	0.0537882	0.0284815	0.0202868	0.0480038	0.0305176	0.0247248	0.0700156	0.0910089	0.091889	0.063164	0.0089788
0.8665	-0.136934	-0.0433437	-0.277377	0.00285768	-0.0323583	-0.0190725	0.00220055	0.0261215	14.2616	0.0583063	0.00641021	0.0219596	0.000955786	0.169753	0.0633873	0.0447062	0.0243108	0.0445376	0.0277357	0.0220202	0.0664635	0.0864524	0.0872247	0.0599781	0.00751316
0.867	-0.0728213	-0.0979272	-0.112121	0.0196548	0.0148015	0.0136494	-0.00614132	0.0109886	14.2808	0.0705079	0.00352014	0.0129086	0.00736676	0.136555	0.0754494	0.064593	0.0267982	0.0446322	0.0277618	0.0220148	0.06669	0.0867504	0.0875218	0.0601836	0.0074827
0.8675	-0.0211971	-0.207442	-0.0621399	0.0241577	-0.0051254	0.0275927	-0.00816266	0.00846962	14.3	0.0939468	0.00314898	0.0056953	0.021795	0.111815	0.0889798	0.086204	0.0275879	0.0492391	0.0312883	0.0253378	0.0718553	0.0934018	0.0943034	0.0648242	0.00918917
0.868	0.0692163	-0.234145	-0.0229434	0.072472	-0.00368841	0.000536413	0.0476471	0.00134313	14.3191	0.128574	0.00415872	0.00187813	0.0462577	0.0980218	0.102826	0.106746	0.0267932	0.0585725	0.0385013	0.0321788	0.082142	0.106639	0.107809	0.0740633	0.0127431
0.8685	0.00261292	-0.184437	0.123309	0.0687169	-0.0314188	0.0038214	0.0418769	-0.0102486	14.3383	0.171149	0.00556966	0.00279915	0.0816271	0.0953436	0.115491	0.123341	0.0246719	0.0718935	0.0488606	0.0420454	0.0966553	0.125306	0.126865	0.0870957	0.0179069
0.869	-0.0111906	-0.110336	0.201422	0.0418451	-0.0537489	-0.0130765	0.0790131	0.0222089	14.3574	0.215948	0.00672581	0.0092269	0.127269	0.101888	0.125343	0.133779	0.0215966	0.087656	0.0611869	0.0538289	0.113651	0.147157	0.149181	0.102354	0.0241136
0.8695	-0.0397629	-0.0630541	0.210463	0.0139539	0.00251583	-0.0186332	0.0756541	0.0177124	14.3765	0.256561	0.00732905	0.0209947	0.180907	0.114474	0.131239	0.137066	0.0180662	0.103939	0.073975	0.0660888	0.131065	0.169536	0.172045	0.117986	0.0306028
0.87	0.0176464	-0.000149647	0.225516	-0.0540226	0.0356978	-0.00254634	0.017567	-0.00591434	14.3957	0.287711	0.00737296	0.0367133	0.238502	0.129736	0.133187	0.133662	0.0146719	0.11888	0.0856962	0.0773176	0.147078	0.190118	0.193071	0.13236	0.0365389
0.8705	-0.0473015	-0.0151237	0.102408	-0.145505	0.011735	0.039164	-0.142608	0.0138506	14.4148	0.305926	0.00702608	0.0537675	0.294233	0.145025	0.132448	0.125228	0.0119673	0.130832	0.0948888	0.0860075	0.160367	0.207225	0.210519	0.144298	0.0410271
0.871	-0.0648304	-0.056052	0.0479511	-0.0905431	-0.00683039	0.0233713	-0.176972	0.00265716	14.434	0.30917	0.00651296	0.0688861	0.341517	0.158699	0.130824	0.113994	0.0102681	0.138361	0.100174	0.0906784	0.170051	0.219761	0.223231	0.153019	0.0431405
0.8715	-0.0218041	0.0117793	0.0337115	-0.0286399	-0.0674477	-0.00708935	-0.0181662	0.0220337	14.4532	0.296355	0.00602668	0.0792317	0.375324	0.169716	0.129781	0.102046	0.00952384	0.140383	0.100444	0.0901056	0.175641	0.227134	0.230563	0.158094	0.0420834
0.872	-0.0757161	0.0805903	0.0150808	-0.0396714	-0.00822866	-0.00184891	0.0338025	-0.00126182	14.4723	0.267512	0.00568461	0.083453	0.394491	0.177104	0.130066	0.0906094	0.00931071	0.1365	0.095229	0.0837401	0.177116	0.229338	0.232486	0.159513	0.037476
0.8725	-0.0455843	0.0662089	-0.0564837	-0.0656744	-0.00457573	-0.0151569	0.00994489	0.0316671	14.4915	0.224932	0.00552279	0.0820537	0.402109	0.179853	0.131826	0.0796464	0.0089849	0.127357	0.0851048	0.072177	0.174992	0.227028	0.229679	0.157735	0.029672
0.873	-0.106155	0.00248515	-0.160054	-0.0161276	-0.0501585	-0.0299329	-0.00655753	0.0302891	14.5106	0.174301	0.00551527	0.0770595	0.403519	0.177294	0.134827	0.0682731	0.00802486	0.114804	0.0719121	0.0574256	0.170237	0.221393	0.223415	0.153612	0.0199571
0.8735	-0.100701	0.0201979	-0.0949385	0.0118474	-0.0227097	-0.0299173	0.0236107	0.0310124	14.5297	0.124217	0.00560342	0.071267	0.40339	0.169595	0.138594	0.055886	0.0063797	0.101592	0.0584805	0.0426216	0.164049	0.213876	0.215272	0.148191	0.0103742
0.874	-0.0739208	0.00603548	-0.0661575	0.0570485	0.0191945	-0.00829359	-0.0038325	-0.000679624	14.5489	0.0835861	0.00572355	0.0671714	0.40405	0.157884	0.142412	0.0429645	0.00455474	0.0905585	0.0477775	0.0310753	0.157546	0.20581	0.206722	0.142443	0.00309733
0.8745	-0.0388292	0.0518745	-0.0765603	0.0450498	-0.0111009	0.00251509	0.0133364	-0.000484432	14.568	0.0583796	0.00582602	0.0659162	0.405662	0.144029	0.145202	0.0308367	0.00337651	0.0842421	0.0425942	0.0259657	0.15137	0.197904	0.198611	0.136909	0.000265506
0.875	0.00971111	0.0865387	-0.120854	0.0759033	0.0408451	0.0121579	0.010812	-0.0304734	14.5872	0.0495721	0.0058838	0.0668598	0.407182	0.130262	0.145559	0.020887	0.00353176	0.0812209	0.0409882	0.0249098	0.146145	0.191079	0.191755	0.132185	0.000145087
0.8755	0.0273846	0.165195	-0.119547	0.147733	-0.00596608	-0.0199225	0.00518912	-0.0247385	14.6064	0.0531409	0.00589195	0.0680654	0.407156	0.118722	0.142174	0.0139373	0.00513736	0.080158	0.0414218	0.0261256	0.141711	0.185199	0.18594	0.128149	0.00151403
0.876	0.14327	0.161232	-0.0698832	0.0850048	0.0107159	-0.00879963	-0.0235007	-0.0366579	14.6255	0.0619977	0.00586162	0.0674521	0.404315	0.111048	0.134581	0.0100824	0.00764815	0.0804859	0.0434668	0.0292139	0.137414	0.179422	0.180309	0.124214	0.00417093
0.8765	0.267749	0.0800495	-0.0381305	0.00615376	0.042861	0.0190855	-0.00956124	-0.0549652	14.6447	0.0688989	0.00581222	0.0638886	0.397732	0.108152	0.123837	0.00886755	0.0101484	0.0797564	0.0442263	0.0307827	0.133169	0.173777	0.174744	0.120346	0.00576338
0.877	0.253818	0.00131095	-0.0647394	0.016149	0.00148774	0.0271061	0.0376946	-0.021885	14.6638	0.0690428	0.00576446	0.0576827	0.386631	0.110138	0.11248	0.00955815	0.0117863	0.0769371	0.0424277	0.0293205	0.129074	0.168454	0.169369	0.116651	0.0052271
0.8775	0.145585	-0.0140544	-0.0136051	0.0227824	0.0143378	-0.0247463	-0.00706649	-0.046241	14.6829	0.0611943	0.00573543	0.0503234	0.370397	0.116384	0.103593	0.0113384	0.0120818	0.0722242	0.0382114	0.0249537	0.125372	0.16377	0.164505	0.113351	0.00262125
0.878	0.0845645	-0.0790093	0.0694068	-0.00707888	0.0384523	0.00523946	0.0317532	-0.0729035	14.7021	0.0471772	0.00573541	0.0436254	0.348762	0.125687	0.0994884	0.0134471	0.0110246	0.0677273	0.0341292	0.0206928	0.121994	0.159507	0.160066	0.110342	5.11e-05
0.8785	0.0388159	-0.107283	0.0674841	-0.0680479	0.0350242	0.00521356	0.0190686	-0.0693586	14.7212	0.0305412	0.00576596	0.0388145	0.322042	0.136382	0.100736	0.0152971	0.00901227	0.0657756	0.0331112	0.0200417	0.118568	0.15503	0.155571	0.107245	8.85273e-07
0.879	-0.0422622	-0.118344	0.0553906	-0.127126	0.0347392	0.0165607	-0.0266586	-0.00285441	14.7404	0.0151834	0.00581887	0.0360805	0.291558	0.146441	0.10606	0.0166676	0.00669671	0.0640053	0.03222	0.0195022	0.115377	0.150858	0.151384	0.104358	8.59983e-07
0.8795	-0.04283	-0.164214	0.056492	-0.122238	-0.0246447	0.0218823	-0.0194817	-0.0164603	14.7596	0.00432608	0.00587642	0.0347323	0.259851	0.153655	0.113106	0.0178721	0.00475491	0.0622251	0.0313239	0.0189598	0.112168	0.146662	0.147174	0.101456	8.36064e-07
0.88	-0.0857362	-0.128196	0.113319	-0.0496778	-0.0337213	-0.00323664	0.0178581	0.0107963	14.7787	0	0.00591374	0.0337245	0.230118	0.156081	0.119589	0.0196626	0.00364393	0.0603644	0.0303872	0.0183929	0.108814	0.142276	0.142773	0.0984219	8.11064e-07
0.8805	-0.186104	-0.118282	0.126841	0.0249878	-0.0942576	-0.0167614	0.05143	0.0371936	14.7979	0.00300898	0.00590442	0.0321882	0.205251	0.15279	0.124186	0.0229296	0.00348064	0.058525	0.0294613	0.0178324	0.105498	0.137941	0.138422	0.0954228	7.8635e-07
0.881	-0.222881	-0.0227564	0.136303	0.0289922	0.0048924	-0.00850539	0.00841394	0.0658954	14.817	0.0131741	0.00582952	0.0296465	0.187193	0.144483	0.12684	0.0283834	0.00410791	0.0570247	0.028706	0.0173753	0.102794	0.134405	0.134874	0.0929767	7.66192e-07
0.8815	-0.151418	0.0188133	0.166221	0.0425894	0.0676924	0.0307195	-0.0334338	0.054294	14.8361	0.0295736	0.00568865	0.0259356	0.176706	0.133483	0.12852	0.0362613	0.00527974	0.0563283	0.0283555	0.0171631	0.101538	0.132764	0.133227	0.0918411	7.56836e-07
0.882	-0.0375013	0.0412465	0.138684	0.0641889	0.0393958	0.0115876	0.00649509	0.0474938	14.8553	0.0506649	0.00551	0.0210811	0.173463	0.123036	0.130547	0.045985	0.00684121	0.0568556	0.0286209	0.0173238	0.102489	0.134006	0.134474	0.0927008	8.1599e-07
0.8825	-0.0153819	0.075137	0.0830012	0.117523	-0.00449665	-0.0171446	-0.027653	0.0653218	14.8744	0.0743835	0.00535403	0.0152928	0.176252	0.116286	0.133746	0.0558646	0.00878328	0.0587914	0.0296358	0.0179778	0.105873	0.138428	0.138915	0.0957611	5.79141e-05
0.883	0.153268	0.255904	0.0171463	0.138832	-0.00915821	0.0283535	-0.00669854	0.0442593	14.8936	0.0982236	0.00530565	0.00909504	0.183136	0.115342	0.137749	0.0633314	0.0111263	0.0627633	0.0324468	0.020478	0.110923	0.144962	0.145543	0.100308	0.00120487
0.8835	0.130137	0.160961	-0.0735017	0.0773268	0.0112498	0.0160069	-0.0113106	0.0416147	14.9128	0.119404	0.00545102	0.00349825	0.191732	0.120719	0.140954	0.0659672	0.0137129	0.0675686	0.0360749	0.0238643	0.116441	0.152075	0.152788	0.105267	0.00291386
0.884	0.0432	0.0743114	-0.0767478	0.0317172	-0.0347056	-0.0108038	-0.097842	0.0476516	14.9319	0.135346	0.00584045	0	0.199716	0.131291	0.141403	0.0628064	0.0161114	0.071696	0.0392289	0.0268327	0.121083	0.158053	0.158883	0.109438	0.00443497
0.8845	-0.0303168	-0.00895768	-0.0569431	-0.177784	-0.0663432	-0.016774	0.0274288	0.0389388	14.9511	0.144338	0.00644567	0.00024741	0.205245	0.144891	0.138057	0.0549651	0.0177309	0.0747178	0.0417949	0.0294143	0.123814	0.161535	0.162469	0.111881	0.00591167
0.885	-0.0704731	-0.0657371	-0.100089	-0.105618	-0.0853202	-0.0167724	0.0539812	0.0309114	14.9702	0.145843	0.00712679	0.00545407	0.20699	0.159198	0.131562	0.0451686	0.018095	0.0766559	0.0438902	0.0317847	0.124396	0.162202	0.163237	0.112378	0.00749413
0.8855	-0.0293013	-0.0919515	-0.202037	-0.185082	-0.00262892	0.0203597	-0.0410147	-0.00646639	14.9893	0.140414	0.00762996	0.0159842	0.204169	0.172316	0.124121	0.036483	0.0171517	0.0778218	0.0457081	0.0340967	0.123297	0.160661	0.1618	0.111353	0.00923387
0.886	-0.0476079	-0.0366228	-0.152927	-0.207955	-0.00670224	-0.0138166	-0.0155801	-0.0685473	15.0085	0.129874	0.00763479	0.0313866	0.196888	0.182746	0.118796	0.0310014	0.0153953	0.0787729	0.0475884	0.0366145	0.121368	0.158019	0.159273	0.109571	0.0112147
0.8865	-0.0754824	0.0457984	-0.0180214	-0.0991399	0.0126589	-0.0219917	0.0214267	-0.0920789	15.0276	0.11735	0.00686011	0.0506163	0.186361	0.189136	0.11844	0.0291715	0.0136655	0.0802297	0.0500667	0.039832	0.119457	0.155373	0.156772	0.107797	0.0136808
0.887	-0.153439	0.102127	0.0913364	-0.049817	0.0644305	-0.0156203	0.0143653	-0.10024	15.0468	0.106389	0.00521739	0.0721343	0.174457	0.190284	0.124515	0.0299714	0.0128006	0.0827689	0.0536531	0.0442748	0.118033	0.153316	0.154912	0.106449	0.016943
0.8875	-0.112186	-0.0186979	0.00737778	0.0238104	0.0894886	-0.0124469	0.0173351	-0.042081	15.066	0.0996576	0.00297138	0.0939513	0.162795	0.185553	0.13639	0.0316217	0.0134249	0.0865111	0.0585345	0.0501801	0.116985	0.151692	0.153548	0.105424	0.0211795
0.888	0.0744356	-0.0423695	-0.0454286	0.0671904	0.0544695	-0.002527	0.0505216	-0.00167825	15.0851	0.0982158	0.000845855	0.113877	0.152184	0.175448	0.151426	0.0324245	0.0158896	0.0911088	0.0645028	0.0573891	0.115773	0.149797	0.15197	0.104233	0.0263435
0.8885	0.170548	0.0026492	-0.0680361	0.109713	-0.00222248	-0.00522727	0.0407482	0.00499167	15.1043	0.101493	0	0.130087	0.142649	0.161803	0.165863	0.0314341	0.0202143	0.0960015	0.0711206	0.0654843	0.11379	0.146853	0.149384	0.102332	0.0322154
0.889	0.122998	0.0498149	-0.0101714	0.12064	0.0208376	-0.023481	0.0286765	0.0132393	15.1234	0.107504	0.00181844	0.141709	0.133697	0.147301	0.176279	0.0287312	0.0260049	0.100675	0.0779025	0.0739492	0.110698	0.142435	0.145342	0.0994194	0.0384756
0.8895	0.229182	-0.0361853	-0.0558306	0.122771	-0.0293954	0.00378661	0.0188706	-0.00358578	15.1425	0.11325	0.00751423	0.148989	0.124665	0.134702	0.180836	0.0253131	0.0324764	0.104764	0.084373	0.0822084	0.106599	0.136701	0.13998	0.0955973	0.0447109
0.89	0.226979	-0.134001	-0.16446	0.105198	-0.0570622	0.0251863	-0.011703	-0.00980472	15.1617	0.115574	0.0176247	0.152773	0.115073	0.126197	0.179539	0.0226698	0.0385954	0.10799	0.0900025	0.0895586	0.101999	0.130348	0.133959	0.0913327	0.0503721
0.8905	0.12321	-0.216082	-0.137581	0.0327457	-0.00129961	0.00444026	-0.116256	0.0074552	15.1808	0.112363	0.0315753	0.153657	0.104908	0.12308	0.173786	0.0221597	0.0433111	0.110049	0.0941388	0.0951135	0.0976503	0.124399	0.128264	0.087319	0.0547532
0.891	-0.0497343	-0.254572	-0.0527808	0.0116337	-0.0189133	0.0103128	-0.0251025	0.0290632	15.2	0.103375	0.0475501	0.151487	0.094724	0.125641	0.165876	0.0243898	0.0458889	0.11061	0.0960712	0.0979071	0.0943732	0.119975	0.12397	0.084312	0.0570848
0.8915	-0.112678	-0.151294	0.0564036	0.0262981	-0.0633641	0.00484821	0.0473647	0.0411961	24.74	0.0521339	0.0345796	0.0312637	0.0686434	0.145988	0.192477	0.171807	0.0352918	0.0750233	0.041892	0.0294173	0.124512	0.162453	0.163385	0.112514	0.00583154
0.892	-0.150399	0.0118755	0.152864	0.0209625	-0.0632985	0.0153946	-0.0115797	0.0537285	24.7571	0.0478092	0.0338661	0.0284108	0.052157	0.151396	0.191196	0.170234	0.0347302	0.0722607	0.0395485	0.0270611	0.122009	0.159261	0.160097	0.110275	0.00448502
0.8925	-0.143318	0.112268	0.211154	0.0283955	-0.0366613	0.0143463	-0.0383123	0.0376916	24.7743	0.0402886	0.0353525	0.0261305	0.0359486	0.154724	0.189768	0.165489	0.0326873	0.0688925	0.0369293	0.0245664	0.118339	0.154541	0.155279	0.106979	0.00317949
0.893	-0.0621372	0.104596	0.0571396	0.00759644	-0.00695392	0.0218908	-0.0209157	0.013032	24.7915	0.0304575	0.0394388	0.0248963	0.0217974	0.155171	0.188323	0.157647	0.0293211	0.0654125	0.0345386	0.0224906	0.113727	0.148564	0.149225	0.102824	0.00227658
0.8935	-0.0650467	0.0461229	-0.0442716	-0.00270469	-0.0184184	0.0126818	-0.00981499	-0.0346903	24.8086	0.0198585	0.0459675	0.0249081	0.0108824	0.152545	0.186372	0.147018	0.0251384	0.062257	0.0328265	0.0213326	0.10836	0.141558	0.142183	0.097973	0.00210181
0.894	-0.190485	0.0900509	0.000541733	-0.0409102	0.0250062	-0.00624741	0.00297783	-0.0894042	24.8257	0.0103275	0.0541919	0.0261306	0.00373983	0.147188	0.182859	0.134289	0.0208643	0.0597537	0.0321331	0.0214707	0.102374	0.133683	0.134331	0.0925441	0.00290272
0.8945	-0.000478928	0.126559	0.128025	-0.064023	0.12088	-0.00802513	-0.0247336	-0.0711633	24.8429	0.00342615	0.0629385	0.0283254	0.000302518	0.139792	0.176818	0.120622	0.0172242	0.0581002	0.0326259	0.0230734	0.0959484	0.125169	0.125904	0.0866974	0.00477555
0.895	0.121414	0.126652	0.166941	-0.0927687	0.0739368	-0.00684737	0.0336624	-0.0342775	24.8601	0	0.0709466	0.0310679	0	0.1312	0.168188	0.107601	0.0147152	0.0572817	0.0341403	0.0258862	0.0894644	0.116527	0.117404	0.0807826	0.00749811
0.8955	0.0866987	0.175519	0.0474542	-0.0711	0.0919524	-0.0305183	0.0130207	0.0040018	24.8772	7.21117e-05	0.0772535	0.0337381	0.0019066	0.122276	0.158187	0.0969778	0.0134528	0.0571503	0.0362588	0.0293189	0.0835474	0.108606	0.109648	0.075374	0.0105857
0.896	0.0455385	0.25774	-0.0355134	-0.04068	0.0205573	-0.0106386	0.0141008	0.0148627	24.8943	0.00307168	0.0814083	0.0355498	0.00493181	0.11383	0.148988	0.0902323	0.0131672	0.057498	0.0384455	0.0326225	0.078944	0.102416	0.103615	0.0711581	0.0134286
0.8965	0.0473553	0.271766	-0.0935244	-0.00835741	-0.0019981	-0.00220069	-0.0167417	0.0456876	24.9115	0.00821698	0.0834051	0.0357261	0.00803699	0.106544	0.142935	0.0880839	0.0133486	0.0581025	0.0401887	0.0350941	0.0762922	0.0988274	0.100141	0.0687222	0.0154624
0.897	0.0967843	0.0760426	-0.0926275	0.00349414	0.00239898	0.0237379	-0.0246134	0.0395256	24.9287	0.0147999	0.0834618	0.033818	0.0104313	0.100847	0.141712	0.0901356	0.013468	0.0587642	0.0411427	0.0362827	0.0758706	0.0982235	0.0995899	0.0683247	0.0163399
0.8975	0.125711	-0.148403	-0.0273137	0.0121185	-0.0189741	-6.42681e-05	0.0674799	0.00377994	24.9458	0.0222499	0.0818191	0.0299619	0.0116932	0.0967536	0.145855	0.0947623	0.0131652	0.0593187	0.0412033	0.0361043	0.0774385	0.100292	0.101646	0.0697486	0.016031
0.898	0.0953842	-0.257212	0.28406	0.0137616	-0.0295748	0.000357194	0.102678	-0.0707311	24.9629	0.0300908	0.0786514	0.0248105	0.0117745	0.0937766	0.15474	0.0994169	0.0123297	0.0596137	0.0404718	0.0347953	0.0802582	0.104053	0.105343	0.0723218	0.0147873
0.8985	0.0304613	-0.104597	0.0386669	0.000857642	-0.0204598	-0.000599636	0.0145197	-0.00140776	24.9801	0.037949	0.07413	0.0192128	0.0108944	0.0910157	0.166871	0.101402	0.0110778	0.0595071	0.0391738	0.0327848	0.0833015	0.108138	0.109331	0.0751067	0.0130287
0.899	-0.0331947	-0.0223483	0.0118956	0.0251405	-0.0415662	0.0154306	-0.0168401	0.0054139	24.9973	0.0456106	0.0685908	0.0139454	0.00939402	0.0874748	0.180281	0.0987908	0.00967018	0.0589374	0.0376222	0.0306005	0.0855632	0.111202	0.112295	0.0771853	0.011241
0.8995	-0.111909	-0.0271594	0.17742	0.00281971	-0.0199549	0.0158856	0.00916138	0.00690365	25.0144	0.0530414	0.0626247	0.00964988	0.0076235	0.0824621	0.192934	0.0910318	0.00840319	0.0580056	0.0362078	0.028814	0.0863411	0.112299	0.113312	0.0779134	0.0099051
0.9	-0.11147	-0.0487978	0.188996	-0.0146976	0.00645196	-0.0165769	0.0217041	-0.0160224	25.0315	0.0603454	0.0569492	0.00686102	0.00587507	0.0758546	0.203028	0.0790487	0.00750139	0.0569739	0.0353449	0.0279536	0.0853746	0.111065	0.112042	0.0770481	0.00941957
0.9005	-0.148349	-0.0924957	-0.000930002	0.0245572	-0.0319825	-0.0140129	0.0813431	-0.0612184	25.0487	0.0676678	0.0521623	0.00593654	0.00435418	0.0681422	0.209238	0.064894	0.00704421	0.0561645	0.0353478	0.0283592	0.0828487	0.107727	0.10873	0.0747528	0.00999947
0.901	-0.206548	-0.183236	-0.136504	0.0246387	-0.080623	-0.0315523	0.0734719	-0.0532831	25.0659	0.0750479	0.0485697	0.00689149	0.00318892	0.0602399	0.21093	0.051078	0.00694318	0.0558097	0.0362956	0.0300416	0.0792807	0.102967	0.104052	0.0714963	0.0115913
0.9015	-0.192142	-0.224589	-0.131395	0.00549412	-0.0493635	-0.0361613	-0.0767266	0.0261087	25.083	0.0822886	0.0461595	0.00930354	0.00245498	0.0531364	0.208262	0.0398144	0.00696468	0.0559388	0.0379691	0.0326378	0.0753311	0.0976664	0.0988758	0.0678822	0.0138646
0.902	-0.0386447	-0.222649	-0.222919	-0.0109067	0.0511771	-0.0323939	-0.145746	0.132164	25.1001	0.0888792	0.0446588	0.0124117	0.00218461	0.0475627	0.202151	0.0324111	0.00679731	0.0563488	0.0398912	0.0354901	0.0716093	0.0926548	0.0939986	0.0644713	0.0162895
0.9025	0.154998	-0.141261	-0.284364	-0.0240578	0.0792868	0.00453221	-0.0951936	0.141469	25.1173	0.0940358	0.0436124	0.0153389	0.00235825	0.0438476	0.193981	0.028993	0.00616641	0.0566539	0.0414469	0.0378118	0.0685139	0.0884888	0.0899422	0.0616352	0.018271
0.903	0.224642	-0.0803247	-0.207028	-0.0503002	0.033634	0.0236337	-0.0869198	0.0724558	25.1345	0.0969075	0.0425166	0.0173179	0.00289252	0.041956	0.185016	0.0286549	0.00496269	0.0563979	0.0420569	0.0389083	0.0661314	0.085311	0.0868188	0.059461	0.0193153
0.9035	0.139084	-0.0488881	-0.0897295	-0.0557125	-0.0208145	0.0220751	-0.106299	0.00263706	25.1516	0.096806	0.0410314	0.0178806	0.00364116	0.0415753	0.175911	0.0299366	0.00332346	0.0552042	0.0413597	0.0383916	0.06423	0.082833	0.0843236	0.0577436	0.0191792
0.904	0.0592703	0.0334239	-0.00714779	-0.0164997	-0.00847176	0.025815	0.00860791	-0.0325541	25.1687	0.0933165	0.0392007	0.0169444	0.00442019	0.0421946	0.166638	0.0313511	0.00161834	0.0528993	0.0393204	0.036292	0.0623604	0.080463	0.0818675	0.0560755	0.0179369
0.9045	0.00867297	0.135905	-0.0224347	0.0575262	0.00456401	0.0245006	0.044101	-0.0542055	25.1859	0.0863663	0.0375153	0.0147363	0.00503643	0.0432086	0.156744	0.0317336	0.000349393	0.0495567	0.0362218	0.0330226	0.0600168	0.0775185	0.0787873	0.0539924	0.0159356
0.905	-0.0106252	0.251141	-0.0355404	0.0399115	-0.028451	-0.0136397	-0.0355274	-0.0313954	25.2031	0.0763684	0.0367287	0.011613	0.00530414	0.0440373	0.14576	0.0303898	0	0.0454694	0.0325648	0.0292348	0.0568073	0.0734575	0.0745705	0.0511309	0.0136751
0.9055	0.0258874	0.264378	-0.0231759	0.0478435	-0.0138979	-0.0202392	-0.0144861	0.0589072	25.2202	0.0643208	0.0374856	0.00796945	0.00508413	0.0442091	0.133568	0.0271588	0.000877302	0.0410806	0.0289341	0.025638	0.0525918	0.068066	0.0690344	0.0473549	0.0116661
0.906	-0.0078217	0.269187	0.028923	0.0219112	0.00244214	0.00378849	-0.00087828	-0.0401101	25.2373	0.0516678	0.0399328	0.00432449	0.00436069	0.0433769	0.120567	0.0224403	0.00301321	0.0368943	0.0258705	0.0228425	0.0475315	0.0615305	0.0623914	0.0428027	0.0103147
0.9065	0.0345239	0.185047	0.023979	0.0446584	0.0728069	-0.0167276	0.154996	-0.0137334	25.2545	0.0400073	0.0435146	0.00140443	0.00330726	0.0412764	0.107562	0.0171314	0.00614903	0.0333742	0.0237728	0.0212522	0.0420331	0.0543687	0.0551758	0.0378378	0.00985432
0.907	0.0190338	0.152016	0.05339	0.046799	-0.0201943	0.0346529	0.0148987	-0.0217819	25.2717	0.0308294	0.0470703	0	0.00227491	0.0377132	0.0954601	0.0124604	0.00978818	0.0308461	0.0228268	0.0210012	0.0366264	0.0472718	0.048083	0.032939	0.010316
0.9075	-0.0594838	0.097806	0.0406472	0.0269995	-0.0918034	0.00454277	0.0713298	-0.0248696	25.2888	0.025361	0.0492558	0.000601819	0.00167771	0.0326417	0.0849101	0.00972127	0.0133008	0.0294365	0.022985	0.0219511	0.0318291	0.0409257	0.0417917	0.0285774	0.0115424
0.908	-0.170308	0.0470131	0.0906137	0.0135152	-0.127977	-0.00506107	0.125465	0.00144901	25.3059	0.0245078	0.0491526	0.00310918	0.0018243	0.0262789	0.0760387	0.0099743	0.0160456	0.0291018	0.0240447	0.0238015	0.0280326	0.0358577	0.0368147	0.0251116	0.0132782
0.9085	-0.197396	-0.0183095	0.0237261	-0.0131786	-0.0134607	0.0136789	0.0512985	0.0343651	25.3231	0.0287826	0.0467761	0.00686254	0.00278316	0.0191582	0.0684049	0.0138279	0.0174896	0.0297361	0.0258016	0.0262798	0.0254383	0.0323439	0.033416	0.0227278	0.0153099
0.909	-0.0186492	-0.0330656	0.0237574	0.00355975	0.0513334	0.0246301	0.0386713	0.0237907	25.3403	0.0381694	0.0432249	0.0109766	0.00434852	0.0120707	0.0612317	0.0213567	0.017326	0.0312893	0.02819	0.0293068	0.0240613	0.0304074	0.0316149	0.0214405	0.0175804
0.9095	0.0768119	-0.0439276	0.0229709	-0.00371912	0.118573	0.0389259	0.0056836	0.0229571	25.3574	0.0519845	0.0404222	0.0147837	0.00612248	0.00593471	0.0537832	0.0321134	0.0155793	0.0338404	0.03135	0.0330659	0.0237829	0.0298845	0.0312564	0.02114	0.0202315
0.91	0.04507	-0.00585095	-0.023306	-0.0380222	0.116159	0.00542156	-0.130212	0.00132805	25.3745	0.0687777	0.040586	0.0181478	0.0076681	0.001657	0.0456475	0.045167	0.0126919	0.0375777	0.0355855	0.0379468	0.024399	0.0304908	0.0320732	0.0216362	0.0235586
0.9105	-0.0133012	-0.0925485	-0.00344028	-0.0521666	0.0331516	0.0250688	-0.0862034	-0.0544973	25.3917	0.0863648	0.0456412	0.0214901	0.00866604	0	0.0368431	0.0591657	0.00959347	0.0427043	0.0412404	0.0443956	0.0256474	0.0318628	0.0337222	0.0226856	0.0279034
0.911	-0.0854242	-0.183306	0.13107	-0.0481744	-0.00983427	-0.00777127	0.00402359	-0.101108	25.4089	0.102146	0.0567242	0.0255649	0.00901221	0.00147182	0.0278142	0.0724754	0.00772175	0.0493451	0.0485748	0.0527638	0.0272406	0.0336079	0.0358269	0.024023	0.0335445
0.9115	-0.0298005	-0.169681	0.187377	-0.0665748	0.024033	-0.0408877	-0.00123812	-0.0403843	25.426	0.113743	0.0738628	0.0311069	0.00881901	0.0062481	0.0193076	0.0834065	0.00895648	0.0575037	0.0576985	0.0632243	0.0289039	0.0353579	0.0380272	0.0253973	0.0406347
0.912	0.0949977	-0.206809	0.179011	-0.0335282	0.0146407	-0.0148028	0.00865359	-0.0445451	25.4431	0.119774	0.0958791	0.0384468	0.00834697	0.0141511	0.0121276	0.0904758	0.01544	0.0670612	0.0685584	0.0757513	0.0304062	0.0368101	0.0400201	0.0265992	0.0491833
0.9125	0.214013	-0.242714	0.158395	-0.0231689	0.041072	-0.0034186	-0.0276667	-0.0193218	25.4603	0.120357	0.120515	0.0472757	0.00793859	0.0246939	0.00689223	0.092654	0.0292771	0.077792	0.0809445	0.0901231	0.0315908	0.0377674	0.0415993	0.0274893	0.0590542
0.913	0.233568	-0.251682	0.0442823	0.0143785	0.0231708	-0.0187209	-0.013034	-0.000741851	25.4775	0.116963	0.14479	0.0567853	0.00799495	0.0371884	0.00391189	0.0895936	0.0521964	0.0894011	0.0945229	0.105955	0.0324079	0.038181	0.0426992	0.0280277	0.0699854
0.9135	0.188125	-0.101911	0.00663252	0.0367874	-0.0465494	-0.0377005	-0.0163975	0.0067261	25.4946	0.111726	0.165557	0.0662063	0.00896258	0.0509375	0.00319691	0.0818189	0.0852668	0.101618	0.108934	0.122809	0.0329516	0.0381923	0.0434421	0.028305	0.0816607
0.914	0.0360849	0.0537379	0.0463893	0.0590414	-0.0223785	-0.0243069	-0.0235387	0.0112441	25.5117	0.106673	0.180175	0.0755089	0.0112584	0.0654825	0.00453406	0.0708166	0.128741	0.114365	0.123983	0.140415	0.033486	0.03816	0.0441741	0.0285643	0.0938609
0.9145	-0.0278396	0.133078	0.00848399	0.0804478	0.00625056	-0.0269555	-0.0260917	0.0149384	25.5289	0.103226	0.187158	0.0858133	0.0151233	0.0807483	0.00757956	0.0588839	0.182049	0.127905	0.139829	0.158895	0.0344161	0.0386115	0.0454268	0.0291712	0.106623
0.915	-0.102241	0.205472	-0.0771318	0.0821115	-0.0119169	-0.0174769	-0.0182351	-0.00292696	25.5461	0.10206	0.18652	0.099053	0.0204678	0.0969039	0.0119196	0.0486587	0.243846	0.142769	0.156945	0.178738	0.036161	0.0400773	0.0477509	0.0304995	0.120239
0.9155	-0.0806182	0.218797	-0.074885	0.0185361	-0.0609622	0.00876183	0.00772448	0.00232868	25.5632	0.103164	0.17962	0.116832	0.0267987	0.113894	0.0170694	0.0424488	0.311948	0.159351	0.17572	0.200365	0.0389416	0.0428301	0.0514366	0.0327439	0.134976
0.916	-0.224813	0.0881919	-0.0535222	-0.0435623	-0.063309	0.0328646	0.00445853	0.0157173	25.5803	0.105894	0.168583	0.139045	0.0332906	0.130823	0.0224345	0.041565	0.383144	0.177323	0.195837	0.223439	0.0425549	0.0466171	0.0562171	0.0357247	0.150621
0.9165	-0.0819762	0.00575078	-0.0660908	-0.0785604	-0.0554847	-0.00928479	-0.0528424	0.0295792	25.5975	0.109115	0.155515	0.163041	0.0389809	0.145638	0.0273054	0.045915	0.453154	0.195232	0.215835	0.246353	0.0462848	0.050564	0.0611503	0.0388134	0.166143
0.917	0.0557206	-0.0605375	-0.00896478	-0.0803395	-0.0252318	-0.0157776	0.0887165	0.0217658	25.6147	0.111536	0.141888	0.183854	0.0430103	0.155443	0.0309393	0.0540318	0.516931	0.21059	0.233152	0.266269	0.0490477	0.0533649	0.0648098	0.0410636	0.17969
0.9175	-0.0348925	-0.109654	0.0418594	-0.0899778	-0.0426391	-0.0154001	0.0925461	0.0386681	25.6318	0.112143	0.128472	0.195639	0.0448476	0.157383	0.0327426	0.0635021	0.569464	0.220575	0.244836	0.279895	0.0497363	0.0537015	0.0657371	0.0415136	0.1891
0.918	-0.0986317	-0.0938615	-0.052171	-0.091328	-0.100475	0.020605	0.0241918	0.0703993	25.6489	0.110604	0.115765	0.193935	0.0444482	0.149736	0.0324844	0.0716294	0.607095	0.223163	0.248748	0.284832	0.0476147	0.0507065	0.0629628	0.039527	0.192788
0.9185	0.00688374	0.0520284	-0.145126	0.00448947	-0.0442479	0.0188078	-0.012094	0.0434345	25.6661	0.107449	0.104441	0.177739	0.0422817	0.132704	0.0304013	0.076126	0.628948	0.218149	0.244684	0.280856	0.0425824	0.044257	0.0563544	0.0350152	0.190611
0.919	0.0389675	0.160598	-0.169623	0.0849924	-0.00978408	0.0250306	-0.00114966	0.0392317	25.6833	0.103883	0.0953717	0.1502	0.0391868	0.108553	0.0271286	0.075638	0.637686	0.207444	0.234715	0.270313	0.035195	0.0349857	0.0466452	0.0284522	0.184138
0.9195	0.0263064	0.119178	-0.181247	0.0690997	-0.00727592	0.0299763	-0.014328	0.0275264	25.7004	0.101309	0.0893418	0.117414	0.0360694	0.0811244	0.0235149	0.0699612	0.63873	0.194398	0.222461	0.257299	0.0264633	0.0240503	0.0351681	0.020702	0.1761
0.92	-0.0559897	0.1207	-0.23736	0.067758	0.0359255	0.0223018	-0.0181932	0.0253082	25.7175	0.100683	0.0867444	0.0860938	0.0335628	0.0549701	0.0204166	0.0599937	0.637919	0.182691	0.211553	0.245761	0.018398	0.0139295	0.0245678	0.0135371	0.169013
0.9205	-0.0681964	0.147218	-0.163935	0.0639249	0.0503064	-0.00327432	0.0342519	0.0219377	25.7347	0.101994	0.0873872	0.0614879	0.0318204	0.0342587	0.0185165	0.0474977	0.639027	0.17611	0.204019	0.237046	0.017508	0.0131232	0.023385	0.0128417	0.163048
0.921	-0.0533058	0.088575	0.0170275	0.0174183	0.0022562	-0.00701726	0.0163174	0.00280203	25.7519	0.104193	0.090432	0.0463974	0.030522	0.0217568	0.018182	0.0346569	0.642566	0.173465	0.200955	0.233486	0.0172451	0.0129261	0.0230338	0.0126488	0.160599
0.9215	-0.0169742	0.0782327	0.14319	-0.0222651	0.089159	0.0011858	-0.0355495	-0.00154047	25.769	0.10571	0.0944981	0.0412697	0.0290746	0.0182409	0.0193934	0.0234939	0.646339	0.173813	0.201358	0.233954	0.0172797	0.012952	0.02308	0.0126742	0.160921
0.922	0.015131	0.0857022	0.118305	-0.0218505	0.15273	0.0271834	-0.050286	-0.0590847	25.7861	0.105355	0.0979699	0.0448547	0.0269058	0.0224991	0.0217422	0.0153488	0.647105	0.175599	0.203428	0.236359	0.0174573	0.0130852	0.0233172	0.0128045	0.162575
0.9225	0.00385314	0.0531491	0.0778062	-0.0229998	0.109694	0.0240625	-0.0123224	-0.0796486	25.8033	0.103212	0.0994697	0.0548973	0.0237302	0.0318655	0.0245059	0.0106262	0.642557	0.177443	0.205563	0.23884	0.0176405	0.0132225	0.023562	0.0129389	0.164282
0.923	-0.0670939	-0.0301595	0.0349716	-0.0462634	0.112824	-0.0166138	-0.0638779	-0.0757906	25.8205	0.101152	0.0982998	0.0685793	0.0196948	0.0431104	0.0268339	0.00890659	0.632703	0.17873	0.207055	0.240573	0.0177685	0.0133185	0.0237329	0.0130328	0.165474
0.9235	-0.0941594	-0.0900769	-0.101408	-0.0665387	0.0894431	0.012313	0.0346318	-0.116556	25.8376	0.102725	0.0946716	0.0828273	0.0153528	0.0533804	0.0280145	0.00930686	0.620099	0.179799	0.208294	0.242012	0.0178748	0.0133981	0.0238749	0.0131107	0.166464
0.924	0.0280841	-0.124934	-0.16929	-0.0195635	-0.00505249	-0.0162062	0.00862605	-0.0783677	25.8547	0.112327	0.089648	0.0948641	0.0114695	0.0608475	0.0277096	0.0109024	0.609059	0.181782	0.21059	0.244681	0.0180719	0.0135459	0.0241382	0.0132553	0.168299
0.9245	0.145385	-0.130943	-0.0676931	0.0416514	-0.0178602	-0.010108	0.00265277	0.00681409	25.8719	0.133854	0.0848759	0.10306	0.0087872	0.0648488	0.0260192	0.0130769	0.604178	0.186234	0.215747	0.250672	0.0185145	0.0138776	0.0247293	0.0135799	0.172421
0.925	0.261072	-0.204633	-0.0700585	0.0489584	-0.0634975	-0.0182167	-0.00866884	0.048457	25.8891	0.169316	0.0822546	0.10776	0.00786673	0.0656196	0.023358	0.0156713	0.608433	0.194649	0.225497	0.262	0.0193513	0.0145049	0.025847	0.0141937	0.180212
0.9255	0.192909	-0.244651	-0.0257524	0.0100953	-0.0296237	-0.028425	0.00760832	0.0456586	25.9062	0.217854	0.0836159	0.11164	0.00903114	0.0638343	0.0202525	0.0188533	0.621554	0.207976	0.240935	0.279937	0.0206772	0.0154994	0.027618	0.0151664	0.19255
0.926	0.0365134	-0.191425	0.0779678	-0.00304761	-0.0505073	-0.0270473	-0.00643223	0.0290771	25.9233	0.27547	0.0904023	0.119181	0.0123884	0.0601706	0.0171798	0.0228273	0.639696	0.22627	0.262126	0.304557	0.0225018	0.0168705	0.0300549	0.0165058	0.209484
0.9265	0.0259547	-0.191945	0.263302	0.0361181	-0.0979729	-0.0239255	0.0744833	0.00811578	25.9405	0.335604	0.103369	0.135257	0.0178933	0.05507	0.0145079	0.0275812	0.656747	0.248601	0.28799	0.334606	0.0247387	0.0185571	0.0330422	0.0181495	0.23015
0.927	-0.0690686	-0.118069	0.386883	0.056884	-0.0508791	0.0157964	-0.0128785	-0.0317049	25.9577	0.390489	0.122414	0.163311	0.0253963	0.0487365	0.0125099	0.0327925	0.666667	0.273225	0.3165	0.367725	0.0272278	0.0204471	0.0363658	0.0199827	0.252925
0.9275	-0.0448245	-0.107574	0.359963	0.0418245	-0.0664418	0.0103594	0.0167315	-0.0441385	25.9748	0.432781	0.146627	0.203797	0.0346426	0.0413725	0.0113618	0.0378905	0.665731	0.297902	0.345075	0.40092	0.0297142	0.0223304	0.039686	0.0218124	0.275754
0.928	-0.00110267	-0.0714573	0.281295	0.0528131	-0.0782389	0.00346843	0.0275847	-0.0189119	25.9919	0.456979	0.174478	0.253628	0.0452053	0.0335619	0.0110853	0.0421507	0.653768	0.320319	0.371048	0.431098	0.0319354	0.0239909	0.042653	0.0234403	0.296512
0.9285	0.12594	0.0528374	0.111	0.0278284	-0.0607866	0.00376455	0.0498444	0.0145932	26.0091	0.460439	0.203949	0.306792	0.0563874	0.0265534	0.0115004	0.0447523	0.634079	0.338476	0.392107	0.455577	0.0336758	0.0252572	0.0449792	0.024705	0.313358
0.929	0.129734	0.145603	-0.0745953	-0.0143621	-0.0520903	0.0402414	0.0535521	0.038576	26.0263	0.443979	0.232555	0.355928	0.0672142	0.0221206	0.0122681	0.0449131	0.611951	0.350989	0.406605	0.472423	0.0349125	0.0261799	0.0466313	0.0256109	0.324946
0.9295	0.0475431	0.212657	-0.0648645	-0.0461219	-0.0473627	0.000934926	-0.00925832	0.0510176	26.0434	0.411889	0.257542	0.394306	0.0765954	0.0219812	0.0130175	0.0421685	0.592196	0.357134	0.413729	0.480702	0.0355124	0.0266231	0.0474328	0.0260489	0.330642
0.93	-0.0311482	0.233932	0.0716799	-0.0806375	0.00971239	-0.0042123	0.00263874	0.0273137	26.0605	0.371086	0.276469	0.417516	0.083601	0.0271221	0.0134852	0.0366929	0.577227	0.356984	0.413557	0.480503	0.0354938	0.0266068	0.047408	0.0260345	0.330505
0.9305	-0.0373566	0.278497	0.156608	-0.104597	0.0148535	0.0272393	-0.0763337	0.0238004	26.0777	0.329583	0.287971	0.424314	0.0877189	0.0373593	0.0135974	0.0294167	0.566714	0.351419	0.407109	0.473011	0.0349408	0.0261926	0.0466694	0.025629	0.325352
0.931	-0.193934	0.295085	0.0376699	-0.0670716	0.0192809	-0.0155276	-0.067064	0.0786886	26.0949	0.294778	0.292437	0.416375	0.0889867	0.051297	0.0134557	0.0217566	0.55858	0.34206	0.396266	0.460412	0.0340142	0.0255003	0.0454317	0.02495	0.316686
0.9315	-0.27381	0.207766	-0.102712	-0.0118389	0.128942	-0.00182325	-0.0440545	0.0712196	26.112	0.272017	0.29216	0.397155	0.0879499	0.066685	0.0132289	0.0151459	0.550385	0.330999	0.383407	0.445453	0.0330291	0.0248295	0.044113	0.0242482	0.306382
0.932	-0.155721	0.103531	-0.221861	0.0171936	0.110175	-0.0292461	-0.0107876	0.0503819	26.1291	0.263826	0.290602	0.370634	0.0854921	0.0810252	0.0130097	0.010615	0.540259	0.320544	0.370782	0.430563	0.0333266	0.025842	0.044477	0.0247084	0.295976
0.9325	-0.110468	0.0489546	-0.299754	0.0164579	0.0628734	-0.0278709	-0.0341635	0.0278511	26.1463	0.269931	0.29119	0.340776	0.0826432	0.0922444	0.0127272	0.00854249	0.527159	0.312737	0.360095	0.417444	0.0368222	0.0309847	0.0490393	0.0280455	0.286426
0.933	-0.116972	-0.0311197	-0.314164	0.0124436	0.0224671	-0.0342284	-0.0225444	0.0176673	26.1635	0.287997	0.296406	0.311762	0.0804189	0.0991944	0.0121727	0.00864475	0.5108	0.307993	0.352889	0.408341	0.0407944	0.0365864	0.054234	0.0317634	0.279618
0.9335	0.00437705	-0.111853	-0.287306	0.0170233	-0.0244301	-0.0169249	-0.00977435	0.0307163	26.1806	0.314584	0.307482	0.288375	0.0796932	0.101765	0.0111207	0.0101473	0.491724	0.307049	0.350389	0.404834	0.0443571	0.0414162	0.0589012	0.0350384	0.276757
0.934	-0.0306793	-0.157152	-0.241233	0.0215714	-0.0213092	-0.014936	-0.00450763	0.0177103	26.1977	0.345972	0.324537	0.275698	0.0810467	0.100594	0.00947952	0.0120652	0.471579	0.310816	0.353707	0.408242	0.0474531	0.0453439	0.0629686	0.0378019	0.278766
0.9345	-0.0224585	-0.119961	-0.0832166	-0.0273727	0.0188178	0.0022662	-0.00573517	-0.0343766	26.2149	0.378762	0.346832	0.277847	0.0845829	0.0965802	0.00738061	0.0135346	0.45311	0.319979	0.363753	0.41967	0.0498445	0.0480106	0.0661257	0.0398239	0.286444
0.935	0.0427015	-0.0136917	0.0861705	0.00947991	0.0736983	0.0270091	0.0119721	-0.14146	26.2321	0.410213	0.372914	0.296306	0.0898382	0.0905527	0.0051326	0.0140853	0.439422	0.334574	0.380651	0.439299	0.0513202	0.0491313	0.0680961	0.0409107	0.299943
0.9355	0.0814806	-0.0270784	0.0850165	0.0640375	-0.0528811	0.0419228	0.00833086	-0.157331	26.2492	0.438114	0.400626	0.328818	0.0959056	0.0832894	0.00308319	0.013744	0.432717	0.353476	0.403092	0.465607	0.0517839	0.0486431	0.0687509	0.0409947	0.318212
0.936	0.0911977	-0.166624	-0.0292577	0.0503891	-0.0565441	0.014458	-0.0126144	-0.103685	26.2663	0.460295	0.427131	0.369514	0.101735	0.07569	0.00149152	0.0129104	0.43333	0.374189	0.428068	0.495044	0.0512963	0.0467736	0.0681631	0.040176	0.338773
0.9365	0.0663493	-0.200403	-0.0333195	-0.000787773	-0.0217411	0.0176764	0.0706165	-0.0574024	26.2835	0.474305	0.449192	0.410437	0.106452	0.0687423	0.000470769	0.0120663	0.4396	0.393191	0.451317	0.522585	0.0499723	0.0438838	0.0664749	0.0386233	0.358112
0.937	0.045692	-0.131246	-0.110822	-0.025072	0.0149175	-0.00398514	0.0984214	-0.0583193	26.3007	0.477819	0.463838	0.443788	0.109542	0.0632248	3.47527e-06	0.0115143	0.448459	0.406828	0.468421	0.543017	0.0479343	0.0403521	0.0638376	0.0365142	0.372584
0.9375	0.0474331	-0.0497532	-0.165893	-0.0316799	-0.0383994	-0.00255282	0.0385707	0.0137438	26.3178	0.469607	0.469266	0.464008	0.110839	0.0593251	0	0.011309	0.456467	0.412486	0.476114	0.552442	0.0455364	0.0368064	0.0607086	0.0342195	0.379431
0.938	0.141026	-0.071647	0.00444506	-0.0426616	0.0191196	0.0168941	-0.0134386	-0.0174474	26.3349	0.450427	0.465391	0.468956	0.11044	0.0564227	0.00035498	0.0113764	0.460887	0.409326	0.473261	0.549473	0.0431206	0.0337546	0.0575344	0.0320672	0.377647
0.9385	0.165572	-0.0161114	0.172374	-0.00399519	-0.0304196	0.0325711	-0.02386	0.0084563	26.3521	0.423307	0.453721	0.460013	0.108689	0.0532565	0.000967658	0.0116638	0.46028	0.398414	0.461057	0.53548	0.0409001	0.0314196	0.0545969	0.030233	0.368162
0.939	0.0524506	-0.0199908	0.212599	-0.0198365	-0.00688582	0.0156694	-0.0532098	-0.00835866	26.3693	0.392803	0.436784	0.441477	0.106199	0.0485531	0.00173261	0.0122048	0.454427	0.382205	0.442533	0.514066	0.0386284	0.0293269	0.0515792	0.0284472	0.353514
0.9395	0.0141342	-0.0313825	0.252124	-0.0276928	0.0016211	0.0184662	-0.0483475	-0.00560936	26.3864	0.363611	0.41752	0.419401	0.103747	0.0418463	0.00253601	0.0130849	0.443953	0.363995	0.421566	0.48976	0.0364831	0.027521	0.048722	0.026813	0.336837
0.94	-0.0343768	0.0800474	0.225699	0.0212254	-0.0308538	-0.00605758	0.0201283	-0.00539496	26.4035	0.339387	0.398756	0.399989	0.102031	0.0339555	0.00327155	0.0143615	0.430027	0.347006	0.401951	0.466998	0.0346219	0.0260243	0.0462405	0.0254168	0.321202
0.9405	-0.0223849	0.183306	0.104839	0.0519047	0.0183875	-0.0290517	0.0245492	0.0573855	26.4207	0.322178	0.382851	0.388049	0.101465	0.0268572	0.00386503	0.0160202	0.41422	0.333773	0.386648	0.44923	0.0332348	0.0249423	0.0443895	0.0243864	0.308989
0.941	-0.0269944	0.148558	0.102373	0.0295167	0.0562797	-0.0323267	-0.0036853	0.0982793	26.4379	0.31236	0.371619	0.385965	0.102115	0.0230218	0.00430288	0.0179881	0.398345	0.325787	0.377388	0.438468	0.0324622	0.0243759	0.0433571	0.0238236	0.301583
0.9415	0.0243445	0.104258	0.0995645	-0.00220651	-0.0253884	-0.0227303	0.00807861	0.120031	26.455	0.309063	0.36647	0.393258	0.103711	0.0245114	0.00465667	0.0201324	0.384087	0.323429	0.37458	0.435172	0.0324268	0.0244668	0.0433048	0.0238336	0.299292
0.942	-0.0363791	0.0530117	0.024191	0.000600581	-0.131873	0.0164811	-0.0031552	0.0822527	26.4721	0.310867	0.368486	0.406752	0.105674	0.0322022	0.00507693	0.0221972	0.3725	0.326222	0.377378	0.438236	0.0338433	0.026201	0.0451683	0.0250787	0.301259
0.9425	0.0214565	0.0289423	0.00731565	0.0441938	-0.0593408	-0.00612092	-0.0303145	0.0653923	26.4893	0.316287	0.378185	0.421459	0.107224	0.0453862	0.0057339	0.0237213	0.363591	0.333159	0.383848	0.445082	0.038606	0.0321763	0.0514281	0.0293093	0.305468
0.943	-0.0521731	0.00042866	0.0573361	0.0359918	0.041783	0.0199219	0.0115045	0.0489659	26.5065	0.323744	0.395008	0.431957	0.107617	0.0618379	0.00671077	0.0240848	0.356306	0.341496	0.391671	0.453387	0.0442071	0.0391928	0.0587901	0.0342814	0.310593
0.9435	-0.0778744	0.0164553	0.0202868	0.0167274	0.0731039	0.0127094	0.0619749	0.0437365	26.5236	0.331184	0.416899	0.433739	0.106373	0.0782193	0.0079082	0.0227819	0.348852	0.348433	0.398097	0.460165	0.0490818	0.0453181	0.0651967	0.0386144	0.31474
0.944	-0.0636366	0.0719013	-0.0190971	0.00150161	0.0696977	0.0195413	-0.000981984	0.0759577	26.5407	0.335798	0.440158	0.424319	0.103364	0.0907541	0.00902819	0.0198013	0.339166	0.351312	0.40026	0.462176	0.0524183	0.0496202	0.069577	0.0416137	0.315748
0.9445	-0.0658946	0.0567072	-0.0486376	0.0198475	0.108082	-0.0105356	0.00703241	0.065462	26.5579	0.334348	0.459979	0.404026	0.0987486	0.0962649	0.00965721	0.0158382	0.325465	0.347937	0.395859	0.456853	0.0533572	0.0510766	0.0707992	0.042533	0.31193
0.945	-0.102345	-0.0359325	-0.0372266	-0.0138545	0.108816	-0.0107902	-0.0195487	0.0311552	26.5751	0.324259	0.471761	0.375884	0.0929129	0.0934586	0.00942889	0.0121525	0.306719	0.337293	0.383812	0.442977	0.0515622	0.0492961	0.0684201	0.0410831	0.302476
0.9455	-0.0927355	-0.124366	-0.0537418	-0.0661235	0.00720903	-0.00282498	0.013851	0.0311192	26.5922	0.305031	0.4726	0.344276	0.0864663	0.0838377	0.00821512	0.0101409	0.282926	0.319961	0.364604	0.421033	0.0475741	0.0449692	0.0631498	0.0377479	0.287661
0.946	0.0171179	-0.108675	-0.0618868	-0.0409854	-0.00190384	-0.0118798	-0.00761156	-0.0160557	26.6093	0.279034	0.462281	0.31341	0.0801808	0.0714456	0.00627184	0.0108376	0.255333	0.29812	0.340308	0.393233	0.0427865	0.0398357	0.0568205	0.0337628	0.268861
0.9465	0.0688417	-0.0928797	-0.0451272	-0.0194427	-0.0959136	-0.0600444	0.00804612	-0.0558804	26.6265	0.251022	0.443287	0.286547	0.0747949	0.0613134	0.00425521	0.0145354	0.226542	0.275115	0.314246	0.363204	0.0389705	0.0360723	0.0517617	0.0306871	0.248394
0.947	0.126947	-0.0941352	-0.105093	0.0225909	-0.0666156	-0.00731597	0.0327984	-0.105278	26.6437	0.226384	0.419877	0.265971	0.0707725	0.0574046	0.00305641	0.0206101	0.200061	0.254601	0.290249	0.335224	0.0375327	0.03535	0.0498263	0.0297414	0.229075
0.9475	0.0443068	-0.0616181	-0.189048	0.00249991	-0.020986	-0.021667	-0.00344413	-0.178214	26.6608	0.209042	0.396739	0.253129	0.0681945	0.0610478	0.00350465	0.0276027	0.179311	0.239497	0.271655	0.31315	0.0388835	0.0380468	0.0515592	0.0312484	0.213541
0.948	-0.00309413	-0.0324866	-0.176062	-0.0186343	-0.123055	-0.00390105	0.018748	-0.168233	26.6779	0.200106	0.377767	0.248732	0.0668766	0.0705103	0.00607335	0.0335792	0.166605	0.231269	0.260477	0.299459	0.0423435	0.0431667	0.056074	0.0345607	0.203597
0.9485	-0.000570298	0.0311443	-0.131998	-0.0232914	-0.0532645	-0.0190281	-0.0197078	-0.17008	26.6951	0.197808	0.365313	0.252833	0.0666293	0.0817474	0.0107019	0.036702	0.162462	0.229745	0.257067	0.294795	0.0464673	0.0487824	0.0614753	0.0383592	0.199862
0.949	0.0180851	0.0657864	-0.196212	0.00988851	0.113608	-0.000330492	-0.0439143	-0.144679	26.7123	0.198445	0.359922	0.264832	0.0674885	0.0899597	0.0167737	0.035863	0.165369	0.233383	0.260216	0.297996	0.0496011	0.0527684	0.0655917	0.0411595	0.201724
0.9495	0.0106883	0.0694463	-0.103703	0.0192927	0.129302	0.00331256	0.0458671	-0.0633944	26.7294	0.197812	0.360437	0.283326	0.0697999	0.091424	0.0232616	0.0311005	0.172057	0.239777	0.267513	0.306427	0.0505242	0.0536301	0.0668176	0.0418887	0.207487
0.95	0.0870387	0.115152	0.0566411	0.0161505	0.0326582	0.00623838	0.0122891	-0.058606	26.7465	0.192747	0.364444	0.306003	0.0741161	0.0848416	0.0290351	0.0235857	0.178287	0.246314	0.275957	0.316612	0.0489078	0.0510801	0.0647151	0.0402928	0.214771
0.9505	0.0566823	0.139605	0.16537	-0.0417076	-0.0109704	0.0122709	-0.0413652	-0.0222141	26.7637	0.182291	0.369079	0.329956	0.0809432	0.0715218	0.0332612	0.0151531	0.180023	0.250885	0.282788	0.325205	0.0453692	0.0460698	0.0600884	0.0369746	0.221173
0.951	0.0228686	0.0457795	0.197243	-0.0562923	-0.0543584	0.0411212	-0.0231436	0.0172755	26.7809	0.168001	0.371943	0.352371	0.0904224	0.0545114	0.0357253	0.00764212	0.174608	0.252433	0.286263	0.329963	0.0411484	0.0403227	0.05456	0.0330869	0.224984
0.9515	-0.0473056	0.0451946	0.279756	-0.0369101	-0.046321	0.0625039	0.0238539	0.0634303	26.798	0.153306	0.371718	0.37116	0.10205	0.0373663	0.0368913	0.00238211	0.161395	0.251093	0.286016	0.330233	0.0376257	0.0356805	0.0499395	0.0298896	0.225587
0.952	-0.0893249	0.0432399	0.207206	-0.0282383	-0.0424548	0.0384893	-0.0116789	0.118502	26.8151	0.142265	0.368373	0.385158	0.11457	0.0231708	0.0376708	0	0.141571	0.247893	0.282842	0.326773	0.0359194	0.0335819	0.0476951	0.0283868	0.223378
0.9525	-0.124948	-0.115802	0.0939212	0.0184273	-0.078605	0.00847019	-0.0728913	0.0386225	26.8323	0.138219	0.362864	0.393826	0.126145	0.0140317	0.0390245	0.000571523	0.117584	0.244163	0.278104	0.32109	0.0366323	0.0347562	0.0486202	0.0291059	0.219336
0.953	-0.141926	-0.193962	0.0330491	0.0348306	-0.0369697	0.0193632	-0.0333927	0.0246351	26.8495	0.142809	0.356462	0.396803	0.134748	0.0109498	0.0415701	0.0039708	0.0925466	0.240952	0.273062	0.314667	0.0397495	0.0391219	0.0526979	0.0320142	0.214495
0.9535	-0.138763	-0.0809365	-0.0720786	0.038531	0.0497561	-0.00353442	-0.0370404	0.0681653	26.8666	0.155616	0.350082	0.393774	0.138686	0.013866	0.0453469	0.0101595	0.0696833	0.238722	0.268455	0.308448	0.044791	0.046009	0.0593004	0.0366647	0.20957
0.954	-0.0692405	-0.00400783	-0.201383	0.0467042	-0.062357	-0.0463452	-0.0348206	0.0756334	26.8837	0.174382	0.343827	0.384701	0.137131	0.0218002	0.0498488	0.0191707	0.0517395	0.237306	0.26437	0.302656	0.0510062	0.054421	0.0674431	0.0423739	0.204804
0.9545	0.0923135	-0.0121936	-0.228213	0.0383849	-0.0895091	-0.0262109	-0.0400667	0.0766156	26.9009	0.195636	0.33696	0.370121	0.130475	0.0331104	0.0543284	0.030729	0.0404256	0.236057	0.260361	0.296902	0.0575437	0.0632553	0.0760088	0.0483748	0.200026
0.955	0.142151	-0.063735	-0.219912	0.0354014	0.0836586	0.0173475	0.00374092	0.0822049	26.9181	0.215477	0.328371	0.351325	0.120286	0.0458953	0.0581962	0.0437126	0.0360992	0.234138	0.255734	0.290498	0.0636032	0.0714881	0.0839462	0.0539506	0.194852
0.9555	0.166006	-0.128382	-0.157981	0.0235162	0.0456278	8.55076e-05	-0.0255987	0.0597812	26.9352	0.230369	0.317228	0.330271	0.108808	0.0584422	0.0612673	0.0559036	0.0377802	0.230828	0.249879	0.282831	0.0685269	0.0782806	0.0903915	0.0585128	0.188932
0.956	0.137678	-0.0485882	-0.0544074	0.0100837	0.0271863	-0.0291804	0.0348427	0.0951361	26.9523	0.237927	0.303489	0.309196	0.0981436	0.0695256	0.0637692	0.0643971	0.043485	0.225751	0.242526	0.273659	0.0718455	0.083026	0.0947287	0.061639	0.182153
0.9565	0.00901199	0.0296188	0.0772997	0.0227821	0.0782662	-0.0216318	0.0251948	0.143901	26.9695	0.237474	0.28815	0.2902	0.0895567	0.0784972	0.0661893	0.066642	0.0508258	0.219052	0.233937	0.263325	0.0733348	0.0854151	0.0966641	0.0631214	0.17478
0.957	-0.078899	0.110649	0.155093	-0.0543853	0.0292979	-0.0403321	0.0174923	0.205503	26.9867	0.229969	0.273101	0.274872	0.083222	0.0852839	0.0690461	0.0616089	0.0576943	0.211399	0.224874	0.25271	0.0730861	0.0855311	0.0963192	0.0630317	0.167416
0.9575	-0.08104	0.0756935	0.182311	-0.0270875	0.0728161	-0.0115943	0.0131784	0.178921	27.0038	0.217332	0.260551	0.263878	0.078483	0.09031	0.0726754	0.0504209	0.0627695	0.203722	0.216286	0.242862	0.071529	0.0838951	0.0942592	0.0617459	0.16074
0.958	-0.00743941	0.120364	0.186687	-0.0252406	0.109627	0.00784297	-0.0506358	0.0545162	27.0209	0.201725	0.25227	0.256729	0.0744316	0.0942841	0.077102	0.0360533	0.0656742	0.196851	0.208901	0.234529	0.0693501	0.0813786	0.0913862	0.059877	0.155192
0.9585	0.082431	0.143804	0.179303	-0.0255164	0.0230507	0.0114729	-0.0297355	-0.024462	27.0381	0.185229	0.248962	0.251979	0.0705148	0.0979563	0.0819994	0.0222872	0.066802	0.191287	0.203017	0.227932	0.0673371	0.0790076	0.0887339	0.0581363	0.150834
0.959	0.067542	0.112682	0.184884	-0.00694916	-0.0546553	0.00904056	0.076325	-0.116852	27.0553	0.169883	0.249892	0.247842	0.0668713	0.102027	0.0867396	0.0124701	0.0669657	0.187174	0.198523	0.222826	0.0662242	0.0777577	0.0872651	0.0571926	0.147408
0.9595	0.0991269	0.0270515	0.148631	0.00439292	-0.122354	0.00929329	0.0869086	-0.169554	27.0724	0.157727	0.252925	0.242825	0.0642099	0.10716	0.0905863	0.00856639	0.0669983	0.184363	0.195027	0.218663	0.0665672	0.0783824	0.0877076	0.0575568	0.144468
0.96	0.106965	-0.0439204	0.0374694	0.0163505	-0.0440675	-0.00720507	0.110066	-0.189097	27.0895	0.150625	0.255158	0.235973	0.0633213	0.113855	0.0930199	0.0107269	0.0674215	0.18249	0.191992	0.214766	0.0686294	0.0812559	0.0904059	0.0594764	0.141511
0.9605	-0.00759364	-0.0563635	0.0357742	0.0427806	0.0534838	-0.00336751	0.168405	-0.133356	27.1067	0.149833	0.254023	0.226788	0.0645561	0.122211	0.0940571	0.0174375	0.0682931	0.181066	0.188869	0.210507	0.0723188	0.0862836	0.0952381	0.0628759	0.138111
0.961	-0.073708	-0.00727692	0.00450276	-0.0122012	-0.0447273	-0.0118557	0.0801652	-0.0852274	27.1239	0.155519	0.248348	0.215198	0.0675486	0.131844	0.0943522	0.0261652	0.0692691	0.179646	0.185283	0.20551	0.0772258	0.0929428	0.101666	0.0673888	0.134052
0.9615	-0.0678336	0.0418732	0.00476605	-0.0482599	-0.0457038	0.00478594	0.00840831	-0.0952118	27.141	0.166497	0.238666	0.201659	0.0712659	0.142016	0.094974	0.0342479	0.0698496	0.177949	0.181134	0.199757	0.0827321	0.100421	0.108879	0.0724547	0.129396
0.962	-0.0866749	-0.00462537	-0.0704582	-0.0573928	0.0178292	0.0155685	-0.0759774	-0.158284	27.1581	0.180305	0.226581	0.18713	0.074303	0.15186	0.0969633	0.0397092	0.069737	0.175835	0.176525	0.193478	0.0881357	0.107787	0.115956	0.0774343	0.124387
0.9625	-0.106143	-0.0499604	-0.144571	-0.0310261	-0.0331227	0.00575906	-0.0146007	-0.185505	27.1753	0.193697	0.213841	0.172743	0.0752721	0.160606	0.100856	0.0417507	0.0691206	0.173186	0.171575	0.186922	0.0927655	0.114147	0.122018	0.0817157	0.119275
0.963	-0.00466121	-0.0166072	-0.233043	0.0167123	0.065598	0.0134765	-0.00446152	-0.140395	27.1925	0.203345	0.201688	0.159383	0.0731937	0.167722	0.10636	0.040793	0.0686336	0.169812	0.166268	0.180157	0.0960653	0.118767	0.126335	0.084794	0.114175
0.9635	0.078317	-0.0249392	-0.210601	0.0206896	-0.0388305	0.0125636	-0.0923326	0.0115206	27.2096	0.206461	0.190605	0.147479	0.067839	0.172929	0.11236	0.0381405	0.0689697	0.165403	0.160377	0.172977	0.0976633	0.121167	0.128418	0.0863348	0.108986
0.964	-0.0781967	-0.054889	-0.133965	0.0205857	-0.0195762	0.0234275	-0.132271	0.0688398	27.2267	0.201311	0.180365	0.137099	0.0598824	0.176145	0.117317	0.035473	0.0704609	0.159616	0.153536	0.164971	0.0974425	0.121211	0.128115	0.086237	0.103435
0.9645	-0.139872	-0.00638012	-0.0929774	0.0361274	0.0444051	0.0249297	-0.0611181	0.0625297	27.2439	0.187568	0.170367	0.128193	0.0507259	0.177429	0.119864	0.0343632	0.0729015	0.152267	0.145455	0.155766	0.095589	0.119159	0.125667	0.0846742	0.0972419
0.965	-0.191458	0.0367635	-0.131353	0.0557738	0.0608522	-0.00771495	-0.0222017	0.110867	27.2611	0.166314	0.159996	0.120724	0.0420473	0.177104	0.119359	0.0358911	0.0756722	0.14347	0.136077	0.145218	0.092601	0.115671	0.121729	0.0821001	0.0902468
0.9655	-0.0775567	-0.0384979	-0.154269	0.0547604	0.0166775	-0.0284373	-0.00375388	0.111468	27.2782	0.139743	0.148752	0.114611	0.0352509	0.176026	0.116111	0.0403623	0.0780248	0.13363	0.125595	0.133432	0.0892361	0.111739	0.117294	0.0792	0.0824334
0.966	0.144675	-0.129881	-0.123706	0.0139841	0.00234643	-0.0107788	0.0288901	0.116238	27.2953	0.110816	0.136193	0.109587	0.0310249	0.175687	0.111203	0.0471651	0.0793152	0.123309	0.114351	0.120672	0.0863576	0.108488	0.113496	0.0767534	0.0738849
0.9665	0.150037	-0.131924	0.0230458	0.0127035	-0.112059	0.0186366	0.0158637	0.0147254	27.3125	0.0828631	0.121919	0.105062	0.0291527	0.177961	0.106093	0.054852	0.079054	0.113057	0.102707	0.107243	0.0847326	0.106912	0.11134	0.0754518	0.0647228
0.967	0.0268862	-0.133019	0.0822519	0.00647256	-0.199239	-0.00500381	0.00222031	-0.15057	27.3297	0.0590988	0.105696	0.100184	0.0286265	0.184639	0.102244	0.0615386	0.076852	0.103305	0.0909768	0.0934289	0.0848881	0.107693	0.11152	0.0757695	0.0550822
0.9675	0.0323661	-0.101644	0.0369075	-0.0247965	-0.0762195	0.00770589	0.0086846	-0.165825	27.3468	0.0421115	0.0876805	0.0942674	0.0280311	0.196793	0.100912	0.0655981	0.0724715	0.0944207	0.0795146	0.0796107	0.0870475	0.111108	0.114328	0.0779042	0.0452033
0.968	0.0795562	-0.0884358	0.0046086	-0.0300587	-0.0146414	0.0250936	0.0139393	-0.0857706	27.3639	0.0334251	0.0685772	0.0874668	0.0260996	0.214134	0.103038	0.0663061	0.0660225	0.0868778	0.068923	0.0665118	0.0911162	0.117004	0.119642	0.0817606	0.0356005
0.9685	0.0204595	-0.0279254	0.0617743	-0.0582469	0.0833149	-0.00206891	-0.0494249	-0.00668118	27.3811	0.0332034	0.0495795	0.0812514	0.0223163	0.234815	0.109223	0.0640096	0.0580872	0.08135	0.0601492	0.055304	0.0967285	0.124849	0.126985	0.0869925	0.0271333
0.969	0.0875031	-0.0108038	0.228025	-0.0540106	0.125408	-0.00593329	0.0253047	0.0576377	27.3983	0.0402587	0.0321185	0.078209	0.0174483	0.255888	0.11969	0.0597957	0.0496032	0.0786371	0.0543364	0.0474083	0.103401	0.13395	0.135723	0.0931429	0.0208481
0.9695	0.115415	0.0303237	0.216633	-0.0124727	0.100801	-0.0227509	0.0711788	0.0510232	27.4154	0.0525079	0.0175719	0.0811256	0.0138631	0.274142	0.134228	0.0549657	0.0415694	0.0794592	0.0524957	0.0440749	0.110745	0.143743	0.145351	0.0998439	0.0176618
0.97	-0.0219362	0.0441118	0.125954	-0.0572356	0.180826	-0.0271266	0.0173719	0.0620322	27.4325	0.0677368	0.00702951	0.0918194	0.0154734	0.286909	0.152111	0.050666	0.0347585	0.0842476	0.0551855	0.0459779	0.11865	0.154056	0.155724	0.106987	0.0180566
0.9705	-0.123419	0.0960403	0.0980432	-0.0629103	0.22158	0.0258888	-0.0314078	0.140522	27.4497	0.0843737	0.00113585	0.110291	0.0271862	0.292652	0.172153	0.0478503	0.0295801	0.0930454	0.0623462	0.0530013	0.127406	0.165273	0.167223	0.114836	0.0219178
0.971	-0.109611	0.224412	0.0971435	-0.0145506	0.138009	0.0313897	-0.0323914	0.179662	27.4669	0.102052	0	0.134516	0.0538749	0.291297	0.192933	0.0474707	0.0260973	0.105543	0.0733366	0.0642791	0.137716	0.178355	0.180767	0.124039	0.0285594
0.9715	0.0559875	0.282351	0.0623205	0.0433023	0.0203186	0.00676964	0.0151945	0.205237	27.484	0.121793	0.00317075	0.16094	0.0990421	0.284182	0.21305	0.0506198	0.024121	0.121189	0.0871335	0.0784581	0.150525	0.194603	0.197595	0.135472	0.0369273
0.972	0.0289508	0.273938	-0.0249742	0.0617689	-0.0919405	-0.0152028	-0.0539675	0.187243	27.5011	0.145673	0.00968067	0.185452	0.163445	0.273593	0.231359	0.058436	0.0233073	0.139284	0.102583	0.0940509	0.166659	0.215161	0.218786	0.1499	0.0458889
0.9725	-0.000891421	0.253969	-0.0718304	0.0782178	-0.118305	-0.013569	-0.0616238	0.174956	27.5183	0.176068	0.0181756	0.204465	0.244151	0.262068	0.247299	0.0718167	0.0232418	0.159039	0.118619	0.109753	0.186432	0.240499	0.244752	0.167626	0.0544978
0.973	0.0695463	0.300117	-0.016529	0.0965177	-0.159633	-0.0445335	-0.0598864	0.154518	27.5355	0.214705	0.0271162	0.215817	0.334606	0.251765	0.261303	0.0911523	0.0235355	0.179642	0.134406	0.124639	0.20949	0.27019	0.275026	0.188342	0.062152
0.9735	0.0803753	0.273746	0.103711	0.0205526	-0.144258	-0.0678664	-0.0372604	0.0387081	27.5526	0.261667	0.0350112	0.219137	0.425941	0.244166	0.2749	0.116214	0.0239117	0.200278	0.149326	0.138131	0.234907	0.303039	0.308391	0.211214	0.068557
0.974	-0.0201558	0.00169233	0.121116	-0.0113065	-0.151453	-0.0203597	-0.0412719	0.0403414	27.5697	0.314457	0.0406613	0.215538	0.509219	0.240109	0.290198	0.146226	0.024224	0.220023	0.162753	0.149691	0.261433	0.337426	0.343207	0.235116	0.0734862
0.9745	-0.0875448	-0.219193	0.0126928	-0.0458313	-0.139947	0.00928156	-0.0207801	-0.0298185	27.5869	0.367489	0.0433578	0.206827	0.577604	0.239949	0.308971	0.179968	0.0243984	0.237653	0.173741	0.158421	0.287718	0.371616	0.377704	0.258836	0.0764728
0.975	-0.172657	-0.314431	-0.0498994	-0.023035	-0.0937851	0.00972361	-0.0239494	-0.173923	27.6041	0.412418	0.0429957	0.194573	0.627284	0.243603	0.331867	0.215637	0.0243638	0.251474	0.180818	0.162823	0.312321	0.403775	0.409985	0.281086	0.0766421
0.9755	-0.159471	-0.30631	-0.0950013	-0.0234252	-0.0177187	0.00152271	0.0750343	-0.239337	27.6212	0.439719	0.0400589	0.179463	0.656929	0.250491	0.358077	0.250507	0.024009	0.259394	0.182121	0.16097	0.333575	0.431792	0.437863	0.30038	0.0728491
0.976	-0.0196341	-0.33306	-0.147139	-0.0591469	-0.0642028	0.01831	0.120941	-0.25339	27.6383	0.441478	0.0354381	0.161314	0.666667	0.259624	0.385516	0.280791	0.0231833	0.259416	0.175974	0.151187	0.349627	0.453302	0.458903	0.315059	0.0641452
0.9765	0.00571246	-0.243765	-0.116183	-0.030374	-0.00793018	0.0299382	0.105158	-0.14167	27.6555	0.414506	0.0301309	0.139769	0.657589	0.269798	0.411494	0.302113	0.0217656	0.250482	0.161746	0.132998	0.358822	0.466149	0.470932	0.323628	0.0503935
0.977	0.0367292	-0.149606	-0.0657242	0.0135985	-0.0777405	0.0240572	0.139825	-0.0940499	27.6727	0.362587	0.0249976	0.115273	0.632073	0.279791	0.433741	0.310555	0.0197744	0.233349	0.140654	0.107959	0.360352	0.469204	0.472895	0.325336	0.0327731
0.9775	0.0177925	-0.0573341	-0.058578	0.019041	-0.00876215	0.0108274	0.101421	-0.0822382	27.6898	0.296514	0.0207154	0.0896588	0.594088	0.28852	0.451142	0.303873	0.017444	0.210935	0.116002	0.0798776	0.354709	0.462959	0.465443	0.320579	0.0138781
0.978	0.0401182	-0.0828171	-0.137224	0.0552821	0.0612595	0.0116862	0.0322137	-0.0757716	27.7069	0.231016	0.0179365	0.0658702	0.548709	0.295147	0.463619	0.282362	0.015201	0.190525	0.0960926	0.0583435	0.342967	0.448422	0.450002	0.310208	0.000261292
0.9785	0.0335903	-0.0815366	-0.184934	0.00936913	0.153775	0.0253683	-0.0285325	-0.0606709	27.7241	0.179822	0.0175281	0.0470511	0.501356	0.299165	0.47132	0.24906	0.0135723	0.1811	0.0911651	0.0551807	0.326454	0.426845	0.428334	0.295277	2.44573e-06
0.979	0.0334383	-0.0739554	-0.159908	-0.00899725	0.0932904	0.00281475	-0.0416058	-0.115122	27.7413	0.151108	0.020694	0.0355462	0.457185	0.300449	0.473949	0.20913	0.0130698	0.172074	0.0866213	0.0524304	0.310183	0.405571	0.406986	0.28056	2.31202e-06
0.9795	-0.0211682	-0.0883164	-0.116181	-0.0355013	0.113357	0.00273159	-0.0564874	-0.164326	27.7584	0.145223	0.0287796	0.0322268	0.420582	0.299292	0.470838	0.168713	0.0140711	0.164206	0.0826606	0.050033	0.296	0.387026	0.388376	0.267731	2.20663e-06
0.98	0.0415656	-0.0920432	0.0554982	-0.0278801	0.227575	-0.00761829	-0.00231537	-0.123718	27.7755	0.155369	0.0427364	0.0362707	0.394647	0.296311	0.461439	0.133688	0.0167093	0.157975	0.0795268	0.0481387	0.284762	0.372333	0.373632	0.257567	5.69299e-06
0.9805	0.147257	-0.0249602	0.161301	0.0103481	0.261354	-0.0203877	0.0554371	-0.0400848	27.7927	0.170657	0.0625154	0.0453826	0.380711	0.292326	0.445615	0.108713	0.0207848	0.157914	0.0829994	0.0536894	0.275541	0.359979	0.361546	0.249135	0.00495746
0.981	0.131998	0.0508765	0.133758	0.012897	0.249	0.00056922	0.0770976	-0.0324656	27.8099	0.180085	0.0867529	0.056345	0.378044	0.288284	0.423848	0.0967116	0.0257507	0.165778	0.0955618	0.0697615	0.26735	0.348541	0.350829	0.241503	0.0171165
0.9815	0.0589246	0.163132	0.0682566	0.0105083	0.133726	-0.0188621	-0.00475326	0.0641436	27.827	0.175945	0.112973	0.0657743	0.383953	0.28519	0.397523	0.0987319	0.0308183	0.172047	0.105387	0.0822732	0.261309	0.340078	0.342927	0.235866	0.0265424
0.982	0.0261387	0.270866	-0.0206928	0.033861	0.0087675	0.0111856	0.0341891	0.0817959	27.8441	0.15579	0.138282	0.0709185	0.394218	0.284027	0.36894	0.113985	0.0351713	0.174537	0.109938	0.0882743	0.257223	0.334455	0.337577	0.232085	0.0312034
0.9825	0.0096017	0.287326	-0.0541782	0.0435338	-0.048252	0.00861735	0.0400061	0.087674	27.8613	0.122523	0.160243	0.0702545	0.403818	0.285642	0.340787	0.139987	0.0382174	0.172635	0.108583	0.0870618	0.254831	0.331361	0.334437	0.229931	0.0306405
0.983	0.0146635	0.310958	0.00722132	0.00613437	-0.117028	0.0119151	-0.0736638	0.142592	27.8785	0.0828842	0.177363	0.0636852	0.407766	0.290482	0.315439	0.172813	0.0397731	0.167053	0.102342	0.0799072	0.253688	0.330157	0.332925	0.228986	0.0257917
0.9835	0.0863274	0.226616	0.0484447	0.0140476	-0.182876	0.00444933	-0.129507	0.15541	27.8956	0.045247	0.189035	0.0524334	0.402007	0.298273	0.294624	0.20746	0.0400726	0.159342	0.0933453	0.0694277	0.253085	0.329802	0.332116	0.228574	0.0185633
0.984	-0.0324782	0.198278	0.0423473	0.00297162	-0.218623	-0.00709796	-0.184011	0.219365	27.9127	0.0175129	0.195259	0.0388765	0.384517	0.307866	0.279447	0.238597	0.0396066	0.151433	0.0842156	0.058834	0.252215	0.3291	0.330955	0.22792	0.011287
0.9845	-0.126038	0.152405	0.0491432	0.00755808	-0.204388	0.00124567	-0.207622	0.2526	27.9299	0.00576858	0.196532	0.0263495	0.356145	0.31736	0.270394	0.261863	0.0389142	0.145383	0.0776399	0.0513791	0.250486	0.327139	0.328675	0.226449	0.00629796
0.985	-0.109596	0.0994443	0.0408283	-0.00885852	-0.185556	0.00903569	-0.243556	0.261982	27.9471	0.0137671	0.193905	0.0186934	0.320509	0.324441	0.267227	0.275192	0.0384284	0.143115	0.0759631	0.0498373	0.247791	0.32366	0.325136	0.224024	0.00554139
0.9855	-0.00137315	-0.0749947	0.0553303	-0.0288464	-0.173852	0.000811564	-0.19396	0.188077	27.9642	0.0426875	0.18903	0.0194274	0.282908	0.326811	0.268958	0.279119	0.0384085	0.146256	0.0810173	0.0563149	0.244424	0.318963	0.320731	0.220889	0.0104496
0.986	-0.0442512	-0.201918	0.108829	0.00655185	-0.17035	-0.0401883	-0.125345	0.108275	27.9813	0.0906586	0.184034	0.0306984	0.248687	0.322702	0.273998	0.275801	0.0389393	0.155799	0.093855	0.0719935	0.240736	0.313461	0.315921	0.217345	0.0218044
0.9865	-0.0912933	-0.249426	0.110719	0.00531996	-0.00536174	-0.0428888	-0.11274	0.0305383	27.9985	0.152059	0.181112	0.0523601	0.221768	0.311413	0.280386	0.267683	0.0399369	0.171163	0.113729	0.0959722	0.236868	0.307376	0.310889	0.213531	0.0389616
0.987	-0.0966741	-0.186575	0.182066	-0.0263926	0.0960547	-0.0321775	-0.0768264	-0.0251261	28.0157	0.217228	0.181678	0.0815705	0.203723	0.293811	0.285952	0.256634	0.0411228	0.189937	0.137859	0.125026	0.232546	0.300482	0.305271	0.209241	0.0597072
0.9875	-0.17769	-0.139479	0.343236	-0.0811463	0.0482881	0.0208856	-0.0472764	-0.0765664	28.0328	0.273587	0.185376	0.113225	0.19351	0.272489	0.288357	0.24361	0.0420025	0.207989	0.161564	0.153762	0.227081	0.292099	0.298153	0.203918	0.0803663
0.988	-0.161605	-0.0273106	0.365445	-0.0971486	0.0326095	-0.00355458	0.050337	-0.0672622	28.0499	0.308626	0.189724	0.14126	0.188028	0.251231	0.285318	0.228605	0.0419462	0.220359	0.179262	0.175767	0.219555	0.281287	0.28832	0.196814	0.096579
0.9885	-0.15817	0.0551526	0.188221	-0.0607951	0.0526727	-0.0162563	0.267114	-0.0486591	28.0671	0.314067	0.190823	0.16044	0.183343	0.234037	0.275188	0.211018	0.0404131	0.222871	0.18623	0.185597	0.209255	0.267336	0.274825	0.187349	0.104639
0.989	-0.174082	0.0545394	0.0227605	-0.0247	0.124987	-0.0203239	0.342748	-0.129957	28.0843	0.2892	0.18499	0.167952	0.176175	0.224241	0.257645	0.190422	0.0372371	0.213781	0.180368	0.180783	0.196214	0.250394	0.25771	0.175587	0.102821
0.9895	-0.0589078	-0.00459919	0.0188684	0.0483259	0.0460786	-0.00847381	0.408714	-0.111793	28.1014	0.240984	0.170405	0.164193	0.164939	0.223941	0.234113	0.167334	0.0328025	0.194517	0.162972	0.162677	0.181502	0.23181	0.238379	0.16248	0.0919412
0.99	0.0911491	-0.0419762	0.0416034	0.0527121	0.0706961	0.0076775	0.460135	-0.0997807	28.1185	0.180956	0.147883	0.152341	0.149897	0.233615	0.207625	0.143498	0.0279519	0.169055	0.138086	0.135735	0.166982	0.213846	0.219284	0.14966	0.074885
0.9905	0.261454	-0.0532835	-0.254347	-0.0180833	0.10382	0.000744184	0.393094	-0.124011	28.1357	0.121076	0.120547	0.136932	0.132563	0.251868	0.181977	0.121515	0.0236621	0.142409	0.110946	0.105796	0.154638	0.198868	0.203038	0.13885	0.0554852
0.991	0.318916	-0.110822	-0.52882	-0.0239737	0.00433252	0.0250814	0.372113	-0.208151	28.1529	0.0705559	0.0927631	0.122214	0.114877	0.27553	0.160604	0.104069	0.0206935	0.11905	0.0863635	0.0782941	0.145872	0.188492	0.19149	0.131255	0.037361
0.9915	0.269797	-0.165538	-0.624686	0.0424247	-0.0418258	-0.00308282	0.248866	-0.27668	28.17	0.03447	0.0688801	0.111096	0.0985787	0.300301	0.145797	0.0932114	0.0193956	0.10193	0.0676874	0.0570894	0.141163	0.183187	0.185276	0.127256	0.0231457
0.992	0.155264	-0.16804	-0.61846	0.0656436	0.00854916	0.00807219	0.0696411	-0.291798	28.17	0.0798811	0.111652	0.0866983	0.0810779	0.302218	0.122476	0.0696705	0.00326837	0.107779	0.0777065	0.0701175	0.133311	0.172322	0.175	0.119971	0.0331445
0.9925	0.0103597	-0.132343	-0.547795	0.076409	0.0614461	0.0195616	-0.133297	-0.205341	28.1837	0.0622707	0.0977024	0.0813512	0.0699572	0.319692	0.11603	0.0664913	0.0034126	0.0994483	0.0681554	0.059063	0.132224	0.171354	0.173554	0.119127	0.0255726
0.993	0.0742631	-0.0748153	-0.343367	0.110084	0.0770531	0.0289165	-0.304012	-0.0483996	28.1973	0.0535371	0.0893409	0.0791993	0.0609137	0.332932	0.114236	0.0683053	0.00446195	0.0957163	0.0633956	0.0533459	0.132988	0.172596	0.174546	0.119892	0.0215007
0.9935	0.111943	-0.00962882	-0.153162	0.111039	0.0554987	0.0592106	-0.403125	0.0602535	28.211	0.0518921	0.0868679	0.0799229	0.0541236	0.340376	0.116666	0.0748882	0.00624347	0.0960052	0.0629623	0.052514	0.135013	0.175294	0.177201	0.12174	0.0206827
0.994	0.108829	0.03109	0.181807	0.0395923	0.0271977	0.0654752	-0.489047	0.0986046	28.2246	0.0552376	0.0899671	0.083001	0.0495674	0.341197	0.122763	0.0856612	0.00857428	0.099493	0.0660866	0.0557522	0.137742	0.178746	0.180787	0.124172	0.022617
0.9945	-0.0308236	0.0479194	0.345683	-0.0621428	-0.0161569	0.050264	-0.519261	0.111155	28.2383	0.0616318	0.0978113	0.0878589	0.0470515	0.335519	0.131996	0.0996699	0.0112716	0.105304	0.0718785	0.0620797	0.140764	0.182454	0.184761	0.126831	0.0266686
0.995	-0.0736531	0.0487953	0.322334	-0.105916	-0.0350771	0.0417058	-0.375794	0.0893378	28.2519	0.0696178	0.109199	0.093945	0.046248	0.324472	0.143922	0.115629	0.0141491	0.112642	0.0794615	0.0704974	0.143881	0.1862	0.188865	0.129549	0.0321648
0.9955	-0.11874	0.0831504	0.153659	-0.0642933	-0.103309	0.0101213	-0.204624	0.067137	28.2656	0.0783492	0.122694	0.100716	0.0467362	0.309934	0.15814	0.132034	0.0170082	0.120829	0.0880313	0.0800635	0.147072	0.189996	0.193068	0.13232	0.0384522
0.996	-0.157019	0.164483	0.117938	-0.0381847	-0.0654829	-0.000459834	-0.102125	0.102933	28.2792	0.0875302	0.136747	0.107555	0.0480329	0.294005	0.174172	0.147292	0.0196323	0.129254	0.096849	0.0899053	0.150361	0.193909	0.1974	0.135176	0.0449201
0.9965	-0.163578	0.189778	0.195683	-0.000380236	-0.0262096	-0.0202536	0.0138169	0.134433	28.2929	0.0972341	0.149792	0.113706	0.0496115	0.278434	0.191343	0.159822	0.0217873	0.137297	0.105204	0.0992014	0.153663	0.197862	0.201748	0.138051	0.0510063
0.997	-0.0323734	0.255501	0.274157	0.0209549	0.0221777	-0.0368439	0.0931874	0.218558	28.3065	0.107667	0.160333	0.118282	0.050925	0.264249	0.208713	0.168154	0.0232312	0.144274	0.112392	0.10717	0.156682	0.201498	0.205722	0.140686	0.0562014
0.9975	0.0498726	0.265917	0.241992	0.0295142	0.0376767	-0.0406554	0.13036	0.284689	28.3202	0.11896	0.167058	0.120382	0.0514434	0.251678	0.225124	0.171051	0.0237378	0.149456	0.117736	0.113097	0.158913	0.204183	0.208659	0.142633	0.0600668
0.998	0.0200153	0.150098	0.195986	0.0113567	0.0303203	-0.0246765	0.153735	0.256581	28.3338	0.131047	0.169007	0.119276	0.0507038	0.240353	0.239362	0.167729	0.0231304	0.15219	0.120678	0.116419	0.159769	0.20517	0.209788	0.143367	0.0622798
0.9985	-0.0339989	0.0536153	0.161783	-0.0233645	0.0341244	-0.0270577	0.170314	0.216064	28.3474	0.143654	0.165763	0.11459	0.0483699	0.229687	0.250406	0.158077	0.0213212	0.152049	0.120894	0.116832	0.158771	0.203841	0.208479	0.142457	0.0626849
0.999	-0.0596136	0.0140592	0.136768	-0.0135615	0.0325621	-0.0134544	0.18267	0.0609174	28.3611	0.156329	0.157593	0.106428	0.0442988	0.2192	0.257673	0.142814	0.018358	0.148979	0.118391	0.114374	0.155725	0.199939	0.20448	0.139727	0.0613318
0.9995	-0.0853478	0.0274643	0.110942	0.00242885	0.0703874	-0.0377976	0.146823	-0.126198	28.3747	0.168504	0.145413	0.0954106	0.0386024	0.208692	0.261141	0.123492	0.0144722	0.143341	0.113536	0.10945	0.150807	0.19368	0.19802	0.135331	0.0584812
1	0.031895	0.058401	0.0900633	0.0353161	0.0235838	-0.0289557	0.17092	-0.167862	28.3884	0.179561	0.130613	0.0826294	0.0316649	0.198213	0.261251	0.102299	0.0100951	0.135865	0.107012	0.102785	0.144505	0.185673	0.18974	0.129702	0.0545808
1.0005	0.0217235	-0.0515934	0.0215085	0.0257442	-0.0329858	-0.0111177	0.170638	-0.112454	28.402	0.1889	0.114811	0.0695363	0.0240941	0.187961	0.258668	0.0817324	0.00582093	0.127515	0.0997224	0.0953346	0.137479	0.176748	0.180511	0.123427	0.0502183
1.001	0.0221975	-0.134713	-0.0655147	-0.000735323	-0.0712794	-0.0240526	0.064923	-0.116683	28.4157	0.195994	0.0996292	0.0577676	0.0166203	0.178175	0.254048	0.0642438	0.00232021	0.119342	0.0926596	0.0881576	0.130411	0.167756	0.171226	0.11711	0.0460514
1.0015	-0.0463069	-0.204846	-0.088931	-0.0668235	-0.097649	-0.0216738	0.0913832	-0.129204	28.4293	0.200449	0.0865189	0.0489041	0.00997124	0.169046	0.247866	0.0519031	0.000222878	0.112322	0.0867733	0.082279	0.123873	0.159407	0.16264	0.111258	0.0427265
1.002	-0.202772	-0.242443	-0.118345	-0.0958398	-0.0805993	-0.045633	0.0931269	-0.117368	28.443	0.20209	0.0766667	0.044211	0.00475675	0.160645	0.240358	0.0461446	0	0.107237	0.082851	0.0785639	0.118249	0.152168	0.155256	0.106206	0.0408009
1.0025	-0.232114	-0.217006	-0.126974	-0.0616577	-0.106774	-0.0201012	0.0590862	-0.0664163	28.4566	0.201044	0.0709479	0.0444289	0.00138206	0.152862	0.23159	0.0475944	0.00186656	0.104596	0.0814402	0.0776299	0.1137	0.146227	0.149287	0.102094	0.0406859
1.003	-0.138822	-0.23312	-0.118838	-0.0249811	-0.091082	0.0113649	-0.0314599	-0.131611	28.4703	0.197806	0.0698974	0.0496762	0	0.145399	0.221571	0.0559916	0.00571866	0.10461	0.0828108	0.0798017	0.11018	0.141509	0.144673	0.0988748	0.042613
1.0035	0.0395188	-0.241847	-0.150376	-0.0083573	-0.106159	-0.0224245	-0.0722263	-0.0632887	28.484	0.193213	0.0737039	0.0595026	0.000514171	0.137824	0.210349	0.0702529	0.0111282	0.107213	0.0869647	0.0851148	0.107479	0.137737	0.141139	0.0963581	0.0466317
1.004	0.178597	-0.240263	-0.171955	-0.0207089	-0.0911212	-0.0257984	-0.136818	-0.0463837	28.4976	0.188314	0.08221	0.073052	0.0026191	0.129644	0.198071	0.0886301	0.0173927	0.112108	0.0936705	0.0933488	0.105275	0.134496	0.138263	0.0942546	0.0526263
1.0045	0.188583	-0.0968003	-0.155435	-0.00721212	-0.0752022	0.00258903	-0.123795	-0.000675557	28.5113	0.184165	0.0949296	0.0892916	0.00586924	0.120359	0.184997	0.108929	0.0236432	0.118827	0.102517	0.104082	0.103179	0.131293	0.135532	0.092217	0.0603492
1.005	0.167503	0.0375448	-0.0591461	0.0137688	-0.0484786	-0.0208458	-0.209825	0.0915527	28.5249	0.18159	0.111099	0.107234	0.00976759	0.109532	0.171453	0.128771	0.0289918	0.126794	0.112977	0.116761	0.100775	0.127603	0.132401	0.0898747	0.0694632
1.0055	0.198426	0.150777	-0.0376946	0.0358245	0.0114217	0.0237297	-0.218861	0.161611	28.5386	0.180998	0.129743	0.126062	0.0138542	0.0968787	0.157766	0.145886	0.03268	0.135386	0.124453	0.130747	0.0976694	0.122937	0.128352	0.0868805	0.0795704
1.006	0.0958316	0.214404	-0.025844	0.0315793	0.128255	0.015633	-0.218965	0.220737	28.5522	0.182325	0.149737	0.145107	0.0177731	0.082382	0.144225	0.158415	0.0342008	0.143974	0.136307	0.145333	0.0935712	0.116941	0.123002	0.0829782	0.090213
1.0065	0.0783615	0.194272	-0.0185303	0.0208483	0.211186	0.0485452	-0.164423	0.186947	28.5659	0.185098	0.169869	0.163722	0.0212983	0.0664231	0.1311	0.1652	0.0333947	0.151964	0.147865	0.159748	0.0883785	0.109514	0.116215	0.0780858	0.100865
1.007	0.033591	0.1467	-0.0140112	0.00437327	0.203389	0.060828	-0.17015	0.0208817	28.5795	0.188601	0.188892	0.181133	0.0243145	0.0498617	0.118668	0.165966	0.0305143	0.158837	0.158449	0.173166	0.0822454	0.100891	0.108194	0.0723536	0.110933
1.0075	-0.000832235	0.188558	0.0322564	0.00576658	0.194761	0.0650481	-0.0995231	-0.0933969	28.5932	0.192059	0.205612	0.196364	0.0267729	0.0340201	0.107211	0.161321	0.0262562	0.164186	0.167413	0.184765	0.0755837	0.0916498	0.0994755	0.0661653	0.119796
1.008	-0.0264678	0.0832194	0.0207474	0.0396389	0.145825	0.0656134	0.0788503	-0.076338	28.6068	0.194778	0.219009	0.208311	0.0286424	0.0205479	0.096992	0.152603	0.0217428	0.167768	0.174232	0.193829	0.0689985	0.0826149	0.0908532	0.0600788	0.126885
1.0085	-0.167996	-0.0138471	0.0569822	0.0675641	0.0335826	0.030789	0.262321	-0.19832	28.6205	0.196216	0.228357	0.215986	0.0298753	0.0112041	0.0882597	0.141618	0.0184353	0.169556	0.178605	0.199895	0.0631912	0.0747276	0.083246	0.054736	0.131794
1.009	-0.133796	0.181011	0.0805969	0.0188431	0.00886575	0.0268038	0.249652	-0.291092	28.6341	0.196043	0.233279	0.218817	0.0303945	0.00759824	0.0813065	0.130317	0.0179907	0.169786	0.180547	0.202868	0.0588598	0.0689096	0.0775694	0.0507709	0.134374
1.0095	-0.0085061	0.229368	0.145761	0.0236989	0.0158073	0.0209862	0.249198	-0.252285	28.6477	0.194171	0.233785	0.216877	0.0301026	0.0109231	0.0765572	0.120434	0.0220665	0.168963	0.180431	0.203091	0.056601	0.0659308	0.0746066	0.04872	0.134795
1.01	0.18383	0.244609	0.130228	0.0173558	-0.00110372	0.0226729	0.205633	-0.147895	28.6614	0.190738	0.230292	0.210944	0.0289088	0.0217277	0.0746117	0.113162	0.0320993	0.167808	0.178964	0.201331	0.0568218	0.0662945	0.0748931	0.0489427	0.133544
1.0105	0.118458	0.124768	0.100624	-0.0374605	-0.0648119	0.0149743	0.13935	-0.0953647	28.675	0.186059	0.223634	0.202359	0.0267733	0.0397631	0.0761907	0.108967	0.0490862	0.167155	0.177085	0.198668	0.0596735	0.0701545	0.0786294	0.0515624	0.131353
1.011	-0.0100036	-0.101107	0.0525499	0.048489	-0.1229	-0.0135907	0.146466	0.0664446	28.6887	0.180554	0.215043	0.192722	0.0237503	0.063917	0.0819977	0.107598	0.0734007	0.167805	0.175808	0.196315	0.0650196	0.0772805	0.0856381	0.0564395	0.129085
1.0115	-0.0498083	-0.293235	-0.0182842	0.0953962	-0.14467	-0.0311831	0.0826765	0.154744	28.7023	0.174712	0.20604	0.183554	0.0200079	0.0922635	0.0925207	0.108259	0.104682	0.170395	0.176052	0.195421	0.0724394	0.0870718	0.0953697	0.0631782	0.127589
1.012	-0.0785597	-0.318971	-0.117381	0.104673	-0.153345	-0.0669503	0.000915087	0.13917	28.716	0.169053	0.198255	0.176038	0.0158206	0.12225	0.107786	0.109921	0.141819	0.17528	0.178503	0.196897	0.0812671	0.0986149	0.106952	0.071163	0.127577
1.0125	-0.0675252	-0.319679	-0.161504	0.0391817	-0.0824984	-0.0345516	-0.0654417	0.157269	28.7296	0.164102	0.193195	0.170903	0.0115449	0.151003	0.127086	0.111677	0.183002	0.18248	0.18351	0.201289	0.0906507	0.110767	0.119269	0.0796146	0.129531
1.013	-0.0485325	-0.229191	-0.152957	-0.0278758	-0.000591528	-0.00613222	-0.100351	0.189972	28.7433	0.16032	0.192042	0.168417	0.00758198	0.175737	0.148759	0.113009	0.225832	0.19166	0.191044	0.208716	0.0996248	0.122254	0.131055	0.087656	0.133648
1.0135	0.0636658	-0.173342	-0.147412	-0.109661	0.0482437	-0.00970349	-0.140558	0.151185	28.7569	0.158045	0.195519	0.168497	0.00433042	0.194167	0.170154	0.113844	0.267502	0.202171	0.200714	0.218879	0.10719	0.131775	0.140997	0.0943852	0.139836
1.014	0.145513	-0.0809602	-0.129902	-0.1371	0.0271888	0.00511478	-0.138938	0.182077	28.7706	0.157461	0.203808	0.170867	0.00214125	0.204831	0.187898	0.114406	0.305005	0.213143	0.211837	0.231123	0.112408	0.138124	0.147863	0.0989594	0.147751
1.0145	0.111745	0.0837097	-0.0475851	-0.128537	0.0861981	-0.0135465	-0.0823147	0.179672	28.7843	0.158623	0.216545	0.175227	0.00128214	0.207208	0.198481	0.114998	0.335377	0.223614	0.223557	0.244564	0.114519	0.140337	0.150655	0.100701	0.156864
1.015	-0.157801	0.150739	0.0786411	-0.0546901	0.0765775	-0.0323479	-0.0501817	0.0667068	28.7979	0.161518	0.232884	0.181365	0.0019228	0.201613	0.199092	0.115801	0.356024	0.232696	0.234982	0.258225	0.11307	0.137862	0.148779	0.0992126	0.16655
1.0155	-0.38507	0.292154	0.21359	-0.0666081	0.0240054	-0.0129917	-0.0625443	0.0181324	28.8116	0.166128	0.25163	0.189138	0.00414324	0.188978	0.188401	0.116791	0.365162	0.239734	0.245343	0.271208	0.108029	0.130695	0.14219	0.0944767	0.176186
1.016	-0.233672	0.301985	0.181487	-0.0471205	-0.00949328	-0.0458051	-0.062198	-0.0186909	28.8252	0.172456	0.271438	0.198386	0.00795328	0.17063	0.167006	0.117777	0.362338	0.244451	0.254138	0.282851	0.0998389	0.119442	0.131466	0.0869019	0.18526
1.0165	-0.0557605	0.236755	0.150374	-0.0342414	-0.00421597	-0.022417	-0.0691134	-0.0570205	28.8389	0.180458	0.291051	0.208864	0.0133064	0.148111	0.137327	0.118528	0.348832	0.247021	0.261248	0.29288	0.0893502	0.105235	0.117725	0.0772639	0.19348
1.017	0.00775519	0.0993319	0.109656	-0.0123147	-0.00301617	-0.0456782	0.0197273	-0.0565367	28.8525	0.189927	0.309532	0.220268	0.0201011	0.123034	0.103032	0.118886	0.327743	0.248067	0.266994	0.301496	0.0776639	0.0895131	0.10241	0.0665582	0.200857
1.0175	-0.0441337	-0.0378468	0.0496331	0.0498079	-0.00960362	-0.0252166	0.0140919	-0.080206	28.8662	0.200358	0.326382	0.232357	0.0281668	0.0970172	0.0683386	0.118788	0.303644	0.248561	0.272092	0.309354	0.0659478	0.0737833	0.0870551	0.0558351	0.20771
1.018	-0.0991228	-0.151894	0.0457993	0.0817404	-0.0538712	-0.0369035	0.0398703	-0.0974641	28.8798	0.21087	0.341496	0.245096	0.0372413	0.0716409	0.0373973	0.118247	0.281816	0.249647	0.277491	0.317398	0.0552889	0.0594358	0.0730872	0.0460683	0.214568
1.0185	-0.0626169	-0.185119	0.0249105	0.0793156	-0.0220984	0.00864854	-0.0123385	-0.0803814	28.8935	0.220267	0.354998	0.258662	0.0469499	0.0484101	0.0138804	0.117313	0.267216	0.2524	0.284123	0.326577	0.046612	0.0476463	0.0617212	0.0380839	0.221983
1.019	0.026631	-0.186336	-0.0918025	0.0320178	0.0251102	0.0241336	-0.00933277	-0.0614669	28.9071	0.227244	0.367038	0.273284	0.0567911	0.0286877	0.000739145	0.116043	0.263487	0.257589	0.292626	0.337522	0.0406479	0.0393492	0.0539168	0.0325364	0.230309
1.0195	0.210032	-0.160732	-0.101069	-0.0113877	0.0299799	0.0603199	-0.0262647	-0.1313	28.9208	0.230701	0.377609	0.288987	0.0661442	0.0135898	0	0.114468	0.272273	0.265489	0.303129	0.350303	0.0379217	0.035232	0.0503631	0.0299012	0.239532
1.02	0.241302	-0.0941021	0.115815	0.039525	-0.0513854	0.0469704	-0.00391731	-0.146596	28.9344	0.230063	0.386417	0.30543	0.0743132	0.00389416	0.0125479	0.11253	0.293037	0.27584	0.315199	0.364361	0.0387474	0.0357309	0.0514712	0.0304701	0.249226
1.0205	0.297429	-0.0757485	0.146968	0.106294	-0.10406	0.00460365	0.0341238	-0.13802	28.948	0.225495	0.392864	0.321901	0.0806233	0	0.0379045	0.110004	0.323361	0.287889	0.327953	0.378663	0.0430765	0.0408248	0.0571751	0.0342121	0.258679
1.021	0.216398	-0.171491	0.0323132	0.108286	-0.0171831	0.0144281	0.0918923	-0.134138	28.9617	0.217946	0.396168	0.337416	0.0845663	0.00192892	0.0740703	0.106489	0.359557	0.300533	0.340264	0.391969	0.0504076	0.049907	0.0668156	0.0406888	0.267083
1.0215	0.15176	-0.142142	-0.139155	0.0203648	-0.0414724	0.0345536	0.0931939	-0.0865299	28.9753	0.208976	0.395585	0.350867	0.0859473	0.00934102	0.117539	0.101495	0.397403	0.312553	0.350985	0.403053	0.0599367	0.0619711	0.0793352	0.0491866	0.273682
1.022	0.126452	0.0371784	-0.26926	-0.0929238	0.0132272	0.0409017	0.0237946	-0.00460081	28.989	0.200372	0.390648	0.361147	0.0849376	0.0215438	0.163585	0.0946532	0.432822	0.322771	0.359107	0.410902	0.0706106	0.0756752	0.0933509	0.0587638	0.277892
1.0225	0.00156985	0.152323	-0.252702	-0.0972655	-0.0208377	0.0130869	0.048867	0.0509843	29.0026	0.193691	0.381366	0.36725	0.08199	0.0374719	0.206857	0.0859387	0.462381	0.330157	0.363868	0.41481	0.0812121	0.0894486	0.107265	0.0683258	0.279366
1.023	0.0279079	0.221272	-0.157913	-0.0802716	0.0139506	0.00944553	0.0302884	0.0513234	29.0163	0.189867	0.368315	0.368441	0.0776755	0.0556532	0.242297	0.075775	0.483669	0.333949	0.364828	0.414458	0.090515	0.101693	0.119467	0.0767648	0.278026
1.0235	0.0235593	0.200003	-0.134449	-0.0694159	0.0714275	-0.00263676	0.0304057	0.0100417	29.0299	0.189026	0.352594	0.364488	0.0725348	0.0742246	0.266237	0.0649468	0.49562	0.3338	0.361971	0.40999	0.0974793	0.111034	0.128595	0.0831362	0.274094
1.024	-0.137942	0.180297	-0.0275658	-0.0433492	0.100872	0.0480404	0.00218235	0.0382014	29.0436	0.190529	0.335707	0.355802	0.0670032	0.0910475	0.277362	0.0543939	0.498709	0.329905	0.35578	0.402079	0.101457	0.116593	0.133799	0.0868439	0.268115
1.0245	-0.214775	0.247317	0.0573906	0.0664342	0.0575787	0.0293053	0.0178218	0.0912517	29.0572	0.193227	0.319411	0.343405	0.0614007	0.103963	0.27722	0.0449919	0.49487	0.32305	0.34723	0.391885	0.102357	0.118202	0.134961	0.08779	0.260909
1.025	-0.15535	0.293129	0.101266	0.165274	0.0482493	0.00272953	0.00730055	0.139032	29.0709	0.195822	0.305541	0.328708	0.0559519	0.111154	0.26995	0.0373868	0.487048	0.31451	0.337654	0.380893	0.100684	0.116462	0.132748	0.0864142	0.25345
1.0255	-0.160769	0.327817	0.198202	0.0987393	0.0917156	0.0108189	-0.0285165	0.132926	29.0846	0.197205	0.295725	0.313217	0.0508119	0.111549	0.261246	0.0319138	0.478604	0.30582	0.328506	0.370658	0.0974286	0.112609	0.128459	0.0835933	0.246704
1.026	-0.201345	0.142407	0.253208	0.0615682	-0.0269293	0.0260317	-0.0559004	0.131724	29.0982	0.196683	0.291042	0.29823	0.046099	0.105162	0.256893	0.0285959	0.472733	0.298466	0.321087	0.362509	0.0938362	0.108226	0.123732	0.0804405	0.241451
1.0265	-0.161124	-0.158118	0.20593	-0.00333651	-0.0574084	0.0571801	-0.0244911	0.120843	29.1119	0.19408	0.291739	0.284622	0.0419367	0.0932483	0.261289	0.0271927	0.471941	0.293591	0.316291	0.357301	0.0911371	0.104896	0.120183	0.0780599	0.238141
1.027	0.0297169	-0.368207	0.084852	-0.0404267	-0.0278333	0.0221107	-0.0892451	0.0604252	29.1255	0.189731	0.297154	0.272787	0.0384921	0.0781381	0.27638	0.0272587	0.47754	0.291772	0.314445	0.355266	0.0902813	0.103856	0.119057	0.0773101	0.236825
1.0275	0.0540707	-0.471596	-0.0711728	-0.0756838	-0.0592812	-0.0219747	-0.0220866	0.0398471	29.1392	0.184396	0.305846	0.262744	0.0360029	0.0627737	0.301188	0.0281812	0.489261	0.292924	0.315265	0.356	0.091733	0.105733	0.120962	0.0786169	0.237164
1.028	0.0442944	-0.359143	-0.223461	-0.135032	-0.0763828	-0.0510669	0.0324708	0.0436134	29.1528	0.1791	0.315921	0.254366	0.0347791	0.0501009	0.332015	0.0292305	0.505192	0.296359	0.317976	0.358607	0.0953709	0.110407	0.125739	0.0818818	0.238552
1.0285	0.0726343	-0.153786	-0.126103	-0.111169	-0.0424539	-0.091867	-0.00981582	0.0809133	29.1665	0.174906	0.325504	0.247649	0.0351624	0.0425011	0.363321	0.0296566	0.522166	0.301015	0.32156	0.361997	0.10054	0.117061	0.132526	0.0865255	0.240305
1.029	0.128848	-0.0531741	-0.0192738	-0.0403649	0.0230138	-0.0698965	0.0147087	0.0747517	29.1801	0.172729	0.333194	0.242925	0.0374341	0.0413779	0.389021	0.0288199	0.53644	0.305776	0.325066	0.365212	0.106236	0.124415	0.140004	0.0916487	0.241873
1.0295	0.138848	-0.0287818	-0.150463	0.0325893	-0.0159295	-0.0808678	0.0120028	0.0572015	29.1938	0.173212	0.338364	0.240948	0.0417026	0.0469296	0.403922	0.0263231	0.544437	0.309766	0.32787	0.367692	0.11136	0.131047	0.146729	0.0962623	0.242998
1.03	0.0514213	-0.0246688	-0.251477	0.0566921	0.0433685	-0.0819351	-0.000342309	0.00493197	29.2074	0.17667	0.341212	0.242799	0.0478215	0.0581406	0.40483	0.0221178	0.543415	0.312537	0.329801	0.369389	0.114961	0.13571	0.151456	0.0995057	0.243756
1.0305	-0.075528	0.0691086	-0.104728	0.018141	-0.0230312	-0.0561402	-0.0847772	-0.0706448	29.2211	0.183077	0.342587	0.249624	0.0553572	0.0729834	0.391015	0.0165695	0.531981	0.314104	0.331127	0.37072	0.116389	0.137531	0.153331	0.100783	0.244515
1.031	-0.125797	0.127405	0.03163	0.00680688	0.00765837	-0.0579077	-0.0720841	-0.108116	29.2347	0.192101	0.343729	0.262298	0.0636146	0.0887968	0.364043	0.0104534	0.510433	0.314882	0.332462	0.372456	0.11534	0.13608	0.151959	0.0998102	0.245847
1.0315	-0.132823	0.0999914	0.0900899	-0.00270177	0.019514	-0.0279552	-0.0304195	-0.123495	29.2483	0.203193	0.345986	0.281153	0.0717276	0.102786	0.327128	0.00485533	0.480837	0.315567	0.334631	0.375565	0.111832	0.131339	0.147362	0.0965896	0.248426
1.032	-0.0890005	0.119022	0.170265	-0.00236401	0.0838269	-0.0476744	0.00502641	-0.151611	29.262	0.215714	0.350562	0.305876	0.0788012	0.11255	0.284313	0.000995447	0.446765	0.317004	0.338538	0.381064	0.106144	0.123631	0.13991	0.0913617	0.252926
1.0325	-0.0510562	0.0324346	0.125033	-0.0124069	0.0509734	-0.0269858	-0.0115578	-0.16964	29.2756	0.229081	0.358327	0.335536	0.0840616	0.116514	0.239746	0	0.412701	0.320044	0.345013	0.38985	0.098767	0.113567	0.130249	0.0845614	0.259914
1.033	0.0207932	-0.0795805	0.0630149	0.00193839	0.019747	0.0313463	-0.0313567	-0.161737	29.2893	0.242906	0.369734	0.368647	0.0869873	0.11421	0.197148	0.0026564	0.383204	0.325402	0.354658	0.402526	0.0903649	0.101993	0.11925	0.0767814	0.269732
1.0335	0.0642258	-0.0237174	0.148702	-0.0021066	0.027239	0.0547145	-0.0298624	-0.191564	29.3029	0.257079	0.384829	0.40326	0.0873924	0.106272	0.159514	0.00922086	0.362094	0.33353	0.367712	0.419249	0.081713	0.0899217	0.10793	0.0687231	0.282399
1.034	0.0854438	0.0579434	0.188231	0.0214172	0.00927392	0.0980467	0.109819	-0.270387	29.3166	0.271708	0.403281	0.437083	0.0854592	0.0941779	0.129061	0.0193207	0.351856	0.344508	0.383959	0.439635	0.0736292	0.0784442	0.0973613	0.0611331	0.29755
1.0345	0.163364	0.0237501	0.150688	0.0226546	-0.0689068	0.0860295	0.0835903	-0.186026	29.3302	0.286927	0.424354	0.467736	0.0817045	0.0798162	0.107347	0.0319741	0.35335	0.357997	0.402694	0.462733	0.066888	0.0686186	0.0885591	0.0547257	0.314432
1.035	0.190398	-0.036982	0.128772	-0.00776737	-0.0529732	0.102253	0.0582691	0.0104866	29.3439	0.302645	0.446876	0.493117	0.0768794	0.0650499	0.0954076	0.0457458	0.365859	0.373254	0.422782	0.487105	0.0621317	0.061349	0.0823629	0.0501016	0.331968
1.0355	0.0789787	-0.0629999	0.0354308	0.0187078	-0.0582438	0.0835952	0.0282057	0.108944	29.3575	0.318382	0.469271	0.511766	0.0718384	0.0514029	0.0937343	0.0590253	0.387418	0.389245	0.442818	0.51103	0.059794	0.0572773	0.0793385	0.047676	0.348908
1.036	-0.0188474	0.0234215	0.0438653	0.0216003	-0.00679012	0.075647	-6.84345e-05	0.137505	29.3712	0.333275	0.489739	0.523109	0.0674188	0.0399282	0.102098	0.0703629	0.415263	0.404808	0.461343	0.532767	0.0600493	0.0567058	0.0797117	0.0476294	0.364018
1.0365	-0.0191279	0.10781	0.081668	0.0139335	-0.0493651	-0.00205122	-0.000838548	0.129077	29.3849	0.346286	0.506534	0.527507	0.0643435	0.0312383	0.119354	0.0787528	0.446237	0.418829	0.477071	0.550821	0.0627833	0.0595465	0.08333	0.0498773	0.376271
1.037	0.0100792	0.0628996	0.0274969	0.0909007	-0.038551	-0.00803424	0.0416029	0.174893	29.3985	0.356529	0.518268	0.526115	0.0631549	0.0256166	0.143407	0.0837631	0.477101	0.430402	0.48907	0.56416	0.0675948	0.0653149	0.0896652	0.0540691	0.384996
1.0375	0.0132822	0.0498304	-0.0211096	0.0515474	-0.0468551	-0.00713165	0.0749597	0.245027	29.4122	0.363609	0.524208	0.520654	0.0641736	0.0231163	0.171378	0.0854849	0.504794	0.438969	0.4969	0.572361	0.0738928	0.0732518	0.0979413	0.0596743	0.389967
1.038	-0.0263326	0.158418	-0.149522	-0.0157385	-0.0404753	0.0121514	0.029149	0.21386	29.4258	0.367808	0.524502	0.51312	0.0674688	0.0236104	0.199987	0.0843547	0.526687	0.444414	0.500682	0.575675	0.0810022	0.0824594	0.107273	0.0660778	0.391438
1.0385	0.0464414	0.17945	-0.271449	-0.0404516	0.00521211	0.0103262	-0.0212059	0.14044	29.4395	0.370064	0.52029	0.505453	0.0728362	0.026816	0.226002	0.0809413	0.540835	0.447071	0.50108	0.57499	0.0882358	0.0919971	0.116761	0.072645	0.39011
1.039	0.0585835	0.0967812	-0.375274	-0.0412721	0.039858	0.013792	-0.0621272	0.0900509	29.4531	0.371825	0.513636	0.499175	0.0797823	0.0322938	0.246584	0.075799	0.546152	0.44763	0.499174	0.571684	0.0949314	0.100937	0.125538	0.0787579	0.387018
1.0395	-0.120041	0.0569752	-0.352797	-0.0541412	0.0780201	0.00112283	-0.0704865	0.0495952	29.4668	0.374832	0.507128	0.495013	0.0875449	0.0394383	0.259489	0.0694315	0.54243	0.446929	0.4962	0.567303	0.100481	0.108416	0.132811	0.0838459	0.383314
1.04	-0.11745	0.00217755	-0.17105	-0.0584455	0.0730905	-0.0417603	-0.100061	0.048203	29.4804	0.380864	0.503223	0.492703	0.095191	0.0474684	0.263206	0.0623727	0.530202	0.445695	0.493224	0.563185	0.10438	0.113713	0.137918	0.0874332	0.379986
1.0405	-0.062848	-0.0905156	0.040751	0.0254983	0.0429096	-0.0324316	0.0294339	0.00141228	29.4941	0.391433	0.503593	0.491115	0.101788	0.0554377	0.257084	0.0553382	0.510584	0.444376	0.490911	0.560161	0.106289	0.116348	0.140416	0.0892026	0.377655
1.041	-0.0761076	-0.145784	0.0849282	0.0426477	0.038939	-0.0544317	0.0612841	-0.035258	29.5077	0.407434	0.508726	0.488749	0.106609	0.0622977	0.241434	0.0493238	0.485149	0.443109	0.489468	0.558495	0.1061	0.116169	0.140166	0.0890528	0.376517
1.0415	-0.159612	-0.177026	0.0487647	-0.0522179	0.0381306	-0.0563522	0.011986	-0.0368354	29.5214	0.428824	0.517879	0.484449	0.109305	0.0670359	0.217542	0.0455512	0.455757	0.441822	0.488747	0.557988	0.103966	0.113385	0.137365	0.0871241	0.376415
1.042	-0.148366	-0.271082	0.132863	-0.0525243	-0.0110606	-0.0191483	-0.0241222	-0.0990141	29.535	0.45445	0.52933	0.478044	0.109966	0.0688696	0.187564	0.0452748	0.424292	0.440363	0.488417	0.558185	0.100286	0.108539	0.132538	0.0837852	0.376986
1.0425	-0.0284293	-0.234158	0.0921883	-0.0134652	0.0160784	-0.00633239	0.0110231	-0.0799959	29.5486	0.482117	0.540818	0.47059	0.109065	0.0674358	0.154268	0.049515	0.392367	0.438608	0.488099	0.558549	0.095653	0.102434	0.126462	0.0795802	0.377785
1.043	0.00247804	-0.174864	-0.0102095	0.000697048	0.0280299	-0.00266892	-0.0129441	-0.0894864	29.5623	0.508908	0.550098	0.464161	0.107321	0.0628921	0.120664	0.0587738	0.361137	0.436514	0.487478	0.5586	0.0907515	0.0959882	0.120032	0.0751355	0.378397
1.0435	0.0524695	-0.101516	0.012545	0.0336539	-0.0133221	-0.0375733	-0.0240669	-0.200696	29.5759	0.531718	0.555517	0.461315	0.105543	0.0558665	0.089617	0.0728237	0.331272	0.43416	0.486395	0.558046	0.0862416	0.0900827	0.114115	0.0710536	0.378542
1.044	0.148063	-0.0219109	-0.0128957	0.0346919	-0.0356386	-0.0523073	-0.0217249	-0.271912	29.5896	0.547893	0.556504	0.464429	0.104496	0.0472961	0.0635549	0.0906196	0.303043	0.431788	0.484932	0.556895	0.0826663	0.0854307	0.109423	0.0678267	0.378161
1.0445	0.12881	0.0739786	-0.0351965	0.0344339	-0.0157915	-0.0309633	-0.0201172	-0.216094	29.6032	0.555769	0.553799	0.475094	0.104788	0.0382209	0.0442566	0.110359	0.276464	0.429796	0.483426	0.555488	0.0803841	0.0824892	0.106427	0.0657755	0.37745
1.045	0.0342543	0.135465	-0.0090753	0.03685	-0.0111562	-0.0169415	-0.00356224	-0.147224	29.6169	0.554929	0.549273	0.493715	0.10676	0.0296073	0.0327344	0.129672	0.251402	0.428652	0.482386	0.554402	0.0795275	0.0814085	0.105301	0.0650128	0.376794
1.0455	0.117451	0.184584	0.0783434	-0.010302	-0.0404416	-0.0125683	0.00481979	-8.88644e-05	29.6305	0.546109	0.545381	0.519386	0.110411	0.0222314	0.029201	0.145904	0.227687	0.42873	0.482304	0.554232	0.0799868	0.0820194	0.105903	0.0654314	0.376622
1.046	0.133047	0.185154	0.19962	-0.00408322	-0.0712718	0.00939076	0.00627443	0.100803	29.6442	0.530851	0.544476	0.549983	0.115375	0.0166242	0.0331106	0.156514	0.20526	0.43016	0.483459	0.55536	0.0814322	0.0838725	0.107801	0.0667275	0.377237
1.0465	0.0962875	0.143167	0.164671	0.00117541	-0.0165096	0.0325196	-0.0729222	0.142082	29.6578	0.511041	0.548202	0.582465	0.120993	0.0130717	0.0432733	0.15954	0.18431	0.432727	0.485778	0.557775	0.0833879	0.0863426	0.110371	0.0684698	0.378689
1.047	-0.189729	0.10599	0.0818494	-0.0108813	0.0071472	0.035433	-0.01582	0.13691	29.6715	0.488487	0.55707	0.613319	0.126462	0.0116591	0.0580318	0.15405	0.165308	0.435866	0.488781	0.560993	0.0853467	0.0887832	0.112946	0.0702045	0.3807
1.0475	-0.252898	0.110275	-0.00546142	-0.0223975	0.00677041	0.0511117	0.0544131	0.0776783	29.6852	0.464653	0.570279	0.639174	0.131033	0.0123322	0.0754535	0.140416	0.14891	0.438754	0.491645	0.564114	0.086886	0.0906765	0.114971	0.0715602	0.382693
1.048	-0.240264	0.127343	-0.0397992	-0.025965	-0.027603	0.0356531	0.0541683	0.0510993	29.6988	0.440568	0.585802	0.657438	0.134192	0.0149578	0.0935067	0.120326	0.135766	0.440472	0.49337	0.566005	0.0877489	0.0917321	0.116106	0.0723185	0.383908
1.0485	-0.0862861	0.0540578	-0.055761	0.0309577	-0.0663804	0.0313969	0.0793815	0.0971036	29.7125	0.416901	0.600731	0.666667	0.135757	0.019378	0.110228	0.0964622	0.126319	0.440169	0.492961	0.565505	0.0878699	0.091912	0.116264	0.0724345	0.383545
1.049	0.130509	-0.0701671	0.00688288	0.0522845	0.051146	0.0487497	0.0982664	0.23433	29.7261	0.394135	0.611773	0.666519	0.135869	0.0254448	0.123912	0.0719784	0.12063	0.437154	0.489548	0.561574	0.0873622	0.0914085	0.115591	0.0720245	0.380867
1.0495	0.189858	-0.128516	0.0468732	0.0644568	0.0830489	0.00291181	0.105334	0.31167	29.7398	0.372786	0.615893	0.657487	0.134922	0.0330269	0.133361	0.0499045	0.118306	0.430994	0.482509	0.553436	0.0864959	0.0906094	0.114441	0.0713432	0.375301
1.05	0.132115	-0.117812	-0.0570062	0.0247776	0.0422827	0.0134761	0.00100003	0.245024	29.7534	0.353522	0.611084	0.640692	0.133498	0.0419836	0.138124	0.0326252	0.118574	0.421653	0.47165	0.540803	0.0856652	0.0900445	0.113328	0.0707515	0.3666
1.0505	0.138899	-0.120505	-0.049578	-0.0374532	0.0245932	-0.00994735	-0.0730586	0.0664482	29.7671	0.337156	0.597051	0.617832	0.132268	0.0521083	0.138572	0.0215437	0.120413	0.409636	0.457402	0.524109	0.0853206	0.0902883	0.112847	0.0706527	0.355012
1.051	0.125158	-0.0989865	0.00760798	-0.0683308	0.0125032	-0.0218558	-0.0496722	-0.0440381	29.7807	0.32453	0.575484	0.591163	0.131869	0.0630612	0.13573	0.0169754	0.122703	0.39601	0.440888	0.50461	0.0858611	0.0918125	0.113522	0.0713921	0.341367
1.0515	0.117749	-0.0963917	-0.00494692	-0.0556117	0.00690771	-0.0301314	-0.0617428	-0.163102	29.7944	0.316337	0.549759	0.563402	0.132743	0.0743371	0.130949	0.0182664	0.124326	0.382258	0.423791	0.484247	0.0875226	0.0948464	0.115665	0.073159	0.326988
1.052	0.110441	-0.0707297	-0.00892504	-0.0224244	-0.0157161	0.00409007	-0.054454	-0.224682	29.808	0.312947	0.524169	0.537497	0.13503	0.0853018	0.125593	0.0240588	0.124271	0.370007	0.408055	0.465304	0.0903188	0.0993128	0.1193	0.0759365	0.313465
1.0525	-0.0129948	-0.0306918	-0.00728232	0.00418281	-0.0269264	0.0249863	-0.0770374	-0.192615	29.8217	0.314277	0.502989	0.516307	0.138552	0.0952985	0.120821	0.0325759	0.121749	0.360741	0.395532	0.449989	0.0940459	0.104851	0.124162	0.0795116	0.302359
1.053	-0.123991	0.00384829	0.00797223	-0.00948937	0.0154964	0.00231264	-0.0848198	-0.146812	29.8353	0.319769	0.489545	0.502172	0.142889	0.10379	0.117492	0.0418935	0.116335	0.355512	0.387621	0.440004	0.0983457	0.110921	0.129785	0.0835378	0.294898
1.0535	-0.134034	0.0306327	-0.0465995	-0.0249494	-0.00821568	0.00983731	0.0345475	-0.127179	29.8489	0.328453	0.485504	0.496423	0.147532	0.11048	0.116174	0.0502267	0.108087	0.354736	0.384972	0.436178	0.102818	0.116959	0.135644	0.0876413	0.291706
1.054	-0.114944	0.0818572	-0.0812588	0.0126954	0.00255166	-0.0193539	0.0282315	-0.180116	29.8626	0.339084	0.4905	0.499023	0.152031	0.115393	0.117233	0.0562056	0.0975632	0.358079	0.38731	0.438238	0.107141	0.122557	0.141319	0.0915349	0.292632
1.0545	-0.113316	0.152569	-0.0912957	0.00885198	-0.0549773	-0.00527377	-0.00309118	-0.161452	29.8762	0.35026	0.502198	0.508482	0.156047	0.118916	0.120908	0.0590909	0.0857209	0.364489	0.393434	0.444796	0.111165	0.127572	0.146609	0.0950989	0.296726
1.055	-0.0512112	0.15692	-0.0437363	0.0174224	-0.0737703	-0.0117402	-0.0351419	-0.0804084	29.8899	0.3605	0.516809	0.522083	0.159315	0.121785	0.127329	0.0588429	0.0737204	0.372352	0.401398	0.45356	0.114923	0.132147	0.151554	0.0983941	0.302388
1.0555	-0.136432	0.156822	-0.0327955	0.000470262	-0.0558501	0.0035619	-0.00150329	0.00891248	29.9035	0.368277	0.529914	0.53628	0.161562	0.124993	0.136489	0.0560224	0.0627008	0.379727	0.408816	0.461697	0.118584	0.13662	0.156371	0.101609	0.307625
1.056	-0.123571	0.0775852	-0.0606329	-0.00528461	-0.0529345	-0.0417572	-0.00636689	0.0443028	29.9172	0.372015	0.537351	0.547174	0.162424	0.129591	0.148206	0.0515742	0.0535832	0.384601	0.4132	0.466251	0.122351	0.141382	0.16132	0.104967	0.310353
1.0565	-0.0618254	-0.067986	0.0187259	-0.00276704	-0.00308776	-0.0196268	0.0355389	0.00693653	29.9308	0.370104	0.535907	0.551061	0.161402	0.136448	0.162133	0.0465743	0.0469275	0.385125	0.412287	0.46454	0.126353	0.146714	0.166567	0.108617	0.30869
1.057	-0.115518	-0.176758	0.0887375	0.0254183	0.00931139	-0.0257497	0.0543516	0.0895245	29.9445	0.360973	0.523672	0.544999	0.157858	0.146045	0.177772	0.0420181	0.0428587	0.379815	0.404312	0.454495	0.130565	0.152671	0.172075	0.112565	0.301197
1.0575	-0.024688	-0.170773	0.0895172	0.0301584	0.00710148	-0.032412	0.0477589	0.189162	29.9581	0.343269	0.500046	0.527335	0.151107	0.158377	0.194484	0.0386817	0.0410724	0.367721	0.388217	0.434903	0.134784	0.159034	0.177575	0.11664	0.287055
1.058	0.0538349	-0.13069	0.11419	0.0428264	0.0531624	-0.0244228	-0.0194749	0.222369	29.9718	0.316217	0.465552	0.4981	0.140595	0.172963	0.211522	0.0370555	0.0409169	0.348587	0.363825	0.40561	0.138668	0.165362	0.182618	0.120536	0.266194
1.0585	0.125465	-0.132757	0.0878209	0.0152675	0.11192	0.00298234	-0.0733346	0.192612	29.9855	0.280046	0.421562	0.459051	0.126117	0.188902	0.228159	0.037353	0.0415492	0.322939	0.33191	0.367586	0.141845	0.171127	0.186719	0.123904	0.239335
1.059	0.118675	-0.141478	0.118401	-0.0134912	0.0861565	0.0363019	-0.0646337	0.0736209	29.9991	0.236452	0.370148	0.413325	0.108059	0.204953	0.243855	0.0395788	0.0421183	0.292141	0.294202	0.322907	0.144059	0.175901	0.189544	0.126482	0.207954
1.0595	0.171711	-0.0794922	0.0952294	-0.0462158	0.0728462	0.0280855	-0.104568	-0.0523998	30.0128	0.188909	0.314039	0.364813	0.0876166	0.219659	0.258369	0.043626	0.0419398	0.258357	0.253292	0.274616	0.145305	0.179554	0.191094	0.12823	0.174172
1.06	0.219511	0.018524	0.0353851	-0.0331012	0.0866189	0.018241	0.0741178	-0.0609934	30.0264	0.142597	0.25653	0.317409	0.0669209	0.231548	0.271716	0.0493581	0.0406204	0.224364	0.212379	0.226425	0.145911	0.182362	0.191804	0.129395	0.140534
1.0605	0.219814	0.0890993	-0.00962095	-0.0051462	0.0109907	-0.0102757	0.150602	0.0374431	30.0401	0.103857	0.201237	0.27429	0.0489928	0.239361	0.283972	0.0566528	0.0381043	0.193216	0.174871	0.182236	0.146518	0.185004	0.192521	0.130511	0.109684
1.061	0.017953	0.209606	-0.0539653	-0.0330518	-0.0436553	-0.000221062	0.0805674	0.105543	30.0537	0.0792686	0.151724	0.237466	0.0375019	0.242236	0.295071	0.0654112	0.0346462	0.167821	0.14392	0.145619	0.147977	0.18845	0.194371	0.132302	0.0840068
1.0615	-0.106277	0.236158	-0.132909	-0.00912715	-0.0589343	0.0277815	0.0603781	0.00431324	30.0674	0.0745743	0.111093	0.207675	0.0363376	0.239827	0.304713	0.0755204	0.0307279	0.150555	0.122016	0.119356	0.151204	0.193788	0.198558	0.135564	0.065334
1.062	-0.0945849	0.223461	-0.259134	0.0243145	-0.0790094	0.0377224	0.031447	-0.141472	30.081	0.0936866	0.0816242	0.184646	0.0490566	0.232364	0.312488	0.0867775	0.0269404	0.142991	0.11072	0.105149	0.157038	0.20205	0.206185	0.141035	0.0547514
1.0625	-0.0738167	0.135732	-0.268049	0.0234311	-0.0670315	0.000426042	0.0251908	-0.189733	30.0947	0.137867	0.0645165	0.167531	0.0782556	0.220684	0.318155	0.0988107	0.0238534	0.145739	0.110513	0.103458	0.166125	0.214067	0.218103	0.149296	0.0525038
1.063	-0.130303	0.0232665	-0.146754	0.0126883	-0.0496183	0.00805549	0.02048	-0.119301	30.1083	0.205148	0.0597184	0.155317	0.124921	0.206252	0.321928	0.111042	0.0219	0.158352	0.12072	0.113434	0.178831	0.230352	0.234787	0.160687	0.0579565
1.0635	0.0118368	-0.0938538	-0.0338593	0.0213261	0.00737859	-0.0108535	0.0164084	0.0452469	30.1219	0.290251	0.0659103	0.147109	0.187943	0.191065	0.324659	0.122724	0.021301	0.179343	0.139561	0.13298	0.19516	0.251003	0.256243	0.175243	0.069649
1.064	0.15244	-0.0628801	0.0577278	0.0139534	-0.0072649	-0.0145382	0.0352626	0.0459774	30.1356	0.385007	0.0805951	0.142205	0.263864	0.177442	0.327829	0.13307	0.0220312	0.206284	0.164279	0.158924	0.214718	0.275631	0.281944	0.192643	0.0854168
1.0645	-0.0154498	-0.0284753	0.151404	0.00925098	0.0197929	-0.0192531	0.00915678	0.00437372	30.1492	0.479361	0.100332	0.140012	0.347043	0.167748	0.333364	0.141475	0.0238288	0.236032	0.191414	0.187316	0.236728	0.30338	0.310867	0.212236	0.102602
1.065	-0.213706	-0.0262293	0.184538	0.00197028	-0.00376278	0.00477611	-0.0330703	-0.0440137	30.1629	0.562806	0.121124	0.139922	0.430331	0.164112	0.343318	0.147743	0.0262488	0.265104	0.217195	0.213893	0.260152	0.333063	0.341641	0.233133	0.118356
1.0655	-0.289167	-0.0210507	0.179349	-0.00287383	-0.0349543	0.00210712	-0.0297283	-0.126703	30.1765	0.625921	0.138921	0.141223	0.506187	0.168147	0.359514	0.15221	0.028746	0.290135	0.238029	0.234608	0.283866	0.363372	0.372784	0.254368	0.129993
1.066	-0.121316	-0.0228262	0.0927217	-0.0176734	-0.0100885	-0.00505181	-0.0941844	-0.0722983	30.1902	0.661734	0.150194	0.143086	0.567984	0.180705	0.383177	0.155658	0.0307733	0.308337	0.25098	0.246176	0.306828	0.393075	0.402927	0.27504	0.135347
1.0665	0.153472	-0.0338569	0.0471234	-0.0191612	0.0135184	-0.00521231	-0.042478	-0.0344422	30.2038	0.666667	0.152503	0.144612	0.611182	0.201684	0.414621	0.15899	0.0318762	0.317873	0.254178	0.246535	0.328182	0.421132	0.43094	0.294396	0.133082
1.067	0.237044	-0.0748203	-0.00589122	-0.0238937	0.0291624	0.000558051	-0.0551302	0.0113834	30.2175	0.640968	0.14493	0.144959	0.634001	0.229952	0.453031	0.162854	0.0317537	0.318081	0.247083	0.235154	0.347277	0.446708	0.455967	0.311854	0.122907
1.0675	0.114244	-0.102625	-0.0246501	-0.0196678	0.0393345	-0.000847262	-0.134959	0.0765659	30.2311	0.588728	0.128188	0.143461	0.637554	0.263402	0.496392	0.167402	0.0302765	0.309537	0.230564	0.213128	0.363641	0.46914	0.477395	0.326973	0.10564
1.068	0.0300752	-0.130165	-0.0467375	0.0156155	0.00694183	0.00515856	-0.0572054	0.0497893	30.2448	0.517477	0.104436	0.13973	0.625504	0.299148	0.541605	0.172256	0.0274795	0.293946	0.206782	0.18305	0.376966	0.487912	0.494822	0.339439	0.0831201
1.0685	0.144704	-0.0733685	-0.0427606	0.0527254	-0.0204632	0.00124366	-0.00512797	-0.0367835	30.2584	0.437245	0.076858	0.133716	0.603253	0.333835	0.584821	0.176669	0.02355	0.27388	0.178883	0.148644	0.387068	0.502628	0.508013	0.349038	0.0579663
1.069	0.0583863	-0.0320947	-0.0324621	0.0434029	-0.023878	-0.0163576	0.0272044	-0.0264291	30.2721	0.359164	0.0491658	0.125703	0.576867	0.363995	0.62198	0.179779	0.0188228	0.252386	0.150551	0.114258	0.393854	0.512983	0.516853	0.35563	0.0332164
1.0695	-0.0392966	-0.0397762	0.0355431	0.0287847	-0.0119333	0.0105167	0.0716776	0.118553	30.2858	0.293747	0.0250832	0.11627	0.551946	0.386472	0.64948	0.180832	0.013763	0.232588	0.125541	0.0843118	0.39728	0.518737	0.521295	0.35912	0.0119548
1.07	-0.113052	-0.0690904	0.024815	0.000372974	0.00717222	0.00901515	0.00812234	0.167066	30.2994	0.249213	0.00787823	0.106189	0.53273	0.398894	0.664758	0.179344	0.00891739	0.220429	0.111206	0.0675497	0.396719	0.518698	0.520529	0.358825	0.000345752
1.0705	-0.11776	-0.0344877	0.00235476	-0.0397759	0.0256702	0.04324	-0.0249973	0.144485	30.3131	0.230197	0	0.0963005	0.521598	0.400153	0.666667	0.175223	0.00484881	0.217657	0.109569	0.0663211	0.392349	0.513004	0.514794	0.354878	4.42563e-06
1.071	0.00712257	0.01219	-0.0295701	-0.0331245	0.0918972	-0.0156825	-0.0194831	0.146095	30.3267	0.237046	0.00283339	0.0873714	0.518991	0.390772	0.65562	0.168818	0.00206169	0.214514	0.107986	0.065363	0.386684	0.505598	0.507362	0.349755	3.92386e-06
1.0715	0.0149457	0.0363899	-0.0829841	-0.0171102	0.0425014	-0.000460719	-0.00655347	0.124255	30.3404	0.265884	0.0165756	0.0799498	0.523718	0.372986	0.633506	0.160883	0.000928849	0.211305	0.106628	0.0647945	0.380231	0.497139	0.498896	0.343911	0.000367706
1.072	-0.15068	0.0512096	-0.021033	-0.0188268	0.0417125	0.0174711	-0.0040369	0.0641919	30.354	0.309459	0.0402496	0.0742521	0.533513	0.350365	0.603378	0.152447	0.00162844	0.216924	0.1166	0.0778616	0.371787	0.485493	0.487842	0.336088	0.0104633
1.0725	-0.106921	0.105269	-0.0260255	-0.0269279	0.00020438	0.000629694	-0.0455574	-0.0396453	30.3677	0.35857	0.0718288	0.0701177	0.545639	0.327139	0.569096	0.144609	0.00409978	0.229209	0.134907	0.100875	0.362413	0.47221	0.475586	0.327295	0.0275963
1.073	0.0903868	0.0973237	-0.0589298	-0.0277021	-0.0664633	0.00378545	0.0827823	-0.113685	30.3813	0.40384	0.10847	0.0670602	0.557479	0.307427	0.534968	0.138317	0.00803071	0.242796	0.154469	0.125237	0.353828	0.459908	0.464367	0.3192	0.0455762
1.0735	0.141617	0.109877	-0.0948062	-0.010742	-0.0498039	-0.0252459	0.0952471	-0.198099	30.395	0.437464	0.146872	0.0644079	0.56701	0.29457	0.50531	0.134235	0.012897	0.255498	0.17225	0.147209	0.347118	0.45017	0.455604	0.312835	0.0616699
1.074	-0.0299714	0.107187	0.000838798	-0.00502267	-0.0622062	-0.0163216	0.0680881	-0.194283	30.4086	0.454397	0.183697	0.0614718	0.573074	0.290673	0.483873	0.132738	0.018046	0.265639	0.185887	0.163861	0.343215	0.444344	0.450514	0.309083	0.0737283
1.0745	-0.145362	0.0720205	0.0715698	-0.00362748	-0.0375398	-0.00650522	0.0580172	-0.194891	30.4222	0.452717	0.21606	0.0576885	0.575419	0.296413	0.473183	0.133984	0.0228052	0.272168	0.193879	0.173331	0.342751	0.443339	0.449922	0.308542	0.0803785
1.075	-0.0360125	0.083075	0.092523	-0.00150597	-0.0237918	0.014446	0.0257431	-0.101774	30.4359	0.433243	0.241986	0.0527112	0.574579	0.311163	0.473992	0.138036	0.0265919	0.27468	0.195664	0.174922	0.345928	0.447449	0.454092	0.311402	0.0811133
1.0755	0.103455	0.0773624	0.0714134	0.0246464	-0.0284598	-0.00519225	0.0110168	-0.0390503	30.4495	0.398742	0.2607	0.0464578	0.571636	0.333294	0.485014	0.144964	0.0290032	0.273331	0.191543	0.16904	0.352444	0.456261	0.46263	0.317385	0.076249
1.076	0.0849526	0.0533764	0.0421346	0.0368982	-0.0249906	0.00389824	-0.00624793	0.0397179	30.4632	0.353062	0.272649	0.0391269	0.567901	0.360516	0.50301	0.154873	0.0298751	0.268687	0.182506	0.156977	0.361488	0.468652	0.474471	0.325738	0.0667824
1.0765	0.00851639	0.030816	0.0419857	0.0411332	0.0237563	-0.0170624	-0.0313836	0.060378	30.4768	0.3004	0.279217	0.0311716	0.564513	0.390208	0.5233	0.167815	0.0293022	0.261544	0.169993	0.140626	0.371797	0.482887	0.487966	0.335295	0.0541791
1.077	0.05017	-0.00133332	-0.00106009	0.057051	-0.00657563	-0.036388	0.00115582	0.0512628	30.4905	0.244853	0.282217	0.0232149	0.562039	0.419706	0.540651	0.183611	0.02762	0.252757	0.155627	0.122142	0.381811	0.496822	0.501069	0.34461	0.0401262
1.0775	0.00455806	0.00349651	0.0306884	0.0615374	0.06473	-0.0184555	0.0287182	0.0322953	30.5041	0.190149	0.283307	0.0159145	0.560178	0.446544	0.550313	0.201671	0.0253632	0.243094	0.140963	0.103622	0.389869	0.508188	0.511607	0.352153	0.0262773
1.078	0.00664537	0.0265666	0.0176207	0.0377261	0.0654839	-0.018601	-0.0136171	0.0225992	30.5178	0.139452	0.283497	0.00980748	0.557652	0.468709	0.549002	0.220919	0.0231929	0.23314	0.127285	0.0868106	0.394462	0.514927	0.517602	0.356532	0.0140272
1.0785	0.0184063	-0.0411762	-0.0251111	-0.0122167	-0.00486337	0.00563945	-0.0216818	0.0712338	30.5314	0.095209	0.282894	0.00520197	0.552378	0.484859	0.535557	0.239891	0.0217866	0.223488	0.115744	0.0732477	0.394438	0.515461	0.517546	0.356684	0.00458305
1.079	0.0446795	-0.1687	-0.0426323	-0.057242	0.012817	-0.00938544	-0.0849025	0.107673	30.5451	0.0590666	0.280771	0.00215038	0.541883	0.494477	0.511135	0.256999	0.0217129	0.216243	0.109199	0.0664346	0.388911	0.508481	0.510285	0.35176	0.000488174
1.0795	0.0133472	-0.270799	-0.0225892	-0.11061	-0.00392781	0.00707941	-0.0117251	0.0450682	30.5587	0.0318159	0.275912	0.000500748	0.523881	0.497953	0.478846	0.270903	0.0233267	0.209948	0.105706	0.0640001	0.378406	0.494773	0.496501	0.342267	2.9179e-05
1.08	-0.067085	-0.179128	0.0152009	-0.10533	0.01894	0.00922047	-0.0206246	0.0175166	30.5724	0.0134341	0.267102	0	0.496876	0.496577	0.442943	0.280878	0.0267077	0.202127	0.101753	0.0615921	0.36435	0.476396	0.478058	0.329554	6.74821e-06
1.0805	0.0622147	-0.0143651	-0.0269842	-0.0619234	0.034003	-0.0076991	0.0055567	0.0634314	30.5861	0.00322132	0.253586	0.000407085	0.460634	0.492348	0.407897	0.287059	0.0316537	0.193158	0.0972361	0.0588563	0.348188	0.455263	0.456852	0.314935	3.88893e-06
1.081	0.162591	0.0432295	-0.0424785	-0.0420838	-0.0116593	0.0135752	-0.0170198	0.0312063	30.5997	0	0.235366	0.00158487	0.416402	0.487551	0.377635	0.290542	0.0377244	0.183976	0.0926135	0.056058	0.331637	0.433622	0.435135	0.299965	3.3202e-06
1.0815	0.0466394	0.00953924	-0.0352725	0.0157338	0.0218448	0.0268007	-0.0212235	-0.00771539	30.6134	0.00233079	0.213311	0.00355547	0.366819	0.484237	0.355048	0.293286	0.044327	0.175591	0.088392	0.0535026	0.316522	0.413859	0.415303	0.286293	2.88101e-06
1.082	-0.129935	-0.0610925	-0.0471836	0.0438288	-0.00210954	0.0268097	-0.0825649	0.00441051	30.627	0.0087079	0.189068	0.00651188	0.315494	0.48382	0.341737	0.297812	0.050827	0.168932	0.08504	0.0514735	0.304519	0.398165	0.399554	0.275437	2.59113e-06
1.0825	-0.174627	-0.0379415	-0.0500241	0.0604154	-0.0346975	0.0173501	-0.0291871	-0.0465513	30.6407	0.0177132	0.16482	0.0107823	0.266364	0.486853	0.337977	0.306748	0.056666	0.164713	0.0829162	0.050188	0.296914	0.388222	0.389576	0.268558	2.51136e-06
1.083	-0.254874	-0.0212466	-0.00451088	0.0490459	-0.0441007	0.0118681	0.0122792	-0.0642871	30.6543	0.0281349	0.142912	0.0167385	0.222957	0.492997	0.342859	0.322325	0.0614649	0.163321	0.0822156	0.0497639	0.294405	0.384941	0.386284	0.266289	2.48688e-06
1.0835	-0.267732	-0.0638361	0.0516538	0.0548715	-0.00400522	-0.00832443	0.0233473	-0.118571	30.668	0.0390432	0.125453	0.0246467	0.187758	0.501192	0.354626	0.345913	0.0650751	0.164772	0.0829456	0.0502058	0.297019	0.388359	0.389714	0.268653	2.5113e-06
1.084	-0.0934956	-0.0302944	-0.0536225	0.0510685	-0.033022	-0.0148386	0.00541399	-0.131519	30.6816	0.0497957	0.113949	0.0344885	0.161854	0.510043	0.3711	0.377701	0.0675541	0.168735	0.0849412	0.0514142	0.304162	0.397698	0.399086	0.275114	3.32038e-06
1.0845	0.0448498	0.00535975	-0.131306	0.0638311	-0.00450231	0.00948825	0.0200252	-0.0788587	30.6953	0.0599907	0.109043	0.0458274	0.144873	0.518326	0.390164	0.416595	0.0690818	0.174642	0.0879195	0.0532216	0.314798	0.411605	0.413041	0.284734	1.00328e-05
1.085	0.215683	0.0145961	-0.102297	0.0765483	-0.0287527	0.0209162	0.0518675	-0.0322344	30.7089	0.0694006	0.110402	0.0577735	0.135239	0.525421	0.410134	0.460362	0.0698702	0.18186	0.0916021	0.0554986	0.327683	0.428448	0.429948	0.296387	7.91771e-05
1.0855	0.229078	0.0304116	0.0785958	0.0472215	0.0139891	0.0227714	-0.00968597	0.0100212	30.7225	0.0779266	0.116771	0.0690429	0.130633	0.531465	0.42989	0.505935	0.0701019	0.190091	0.0961386	0.0586313	0.341499	0.446479	0.448077	0.308873	0.000634689
1.086	0.241488	0.0307092	0.132832	0.0315751	-0.0298268	0.00714202	0.111035	0.0248772	30.7362	0.0855996	0.126205	0.0781038	0.128532	0.537186	0.448752	0.549775	0.0698998	0.199223	0.101872	0.0632199	0.355005	0.464043	0.465802	0.32106	0.00224065
1.0865	0.177171	0.0577286	0.122655	0.00104669	0.0120169	-0.00774037	0.0762546	-0.0156855	30.7498	0.0926154	0.136444	0.0834097	0.126699	0.543499	0.466206	0.588319	0.0693055	0.207915	0.107525	0.0678993	0.367352	0.480078	0.482006	0.332194	0.00404649
1.087	0.0424285	0.144231	0.130785	-0.0947069	-0.00207363	-0.00338671	-0.00158673	-0.0387773	30.7635	0.0993684	0.145376	0.0837146	0.123505	0.551114	0.481612	0.618449	0.0682727	0.214598	0.111471	0.0708608	0.377885	0.493801	0.495828	0.341706	0.00486924
1.0875	-0.0860507	0.190433	0.128869	-0.114316	0.0770981	0.009404	-0.0307013	-0.0427098	30.7771	0.106444	0.15144	0.0784453	0.118086	0.560238	0.494059	0.637952	0.0666997	0.218474	0.112997	0.0713653	0.38598	0.504422	0.506448	0.349039	0.00426764
1.088	-0.10547	0.148116	0.0800498	-0.0644073	0.040738	-0.00632161	-0.000141308	0.0701259	30.7908	0.11452	0.153875	0.0680456	0.110348	0.570453	0.502434	0.645911	0.064504	0.219544	0.112304	0.0697335	0.39111	0.511233	0.513175	0.353711	0.0025271
1.0885	-0.0086017	0.0821613	0.00691159	-0.0431847	0.0099473	-0.0085781	-0.0023139	0.206321	30.8044	0.124161	0.15272	0.0540996	0.100851	0.580794	0.505712	0.642938	0.0617073	0.218909	0.110866	0.0677632	0.392872	0.513632	0.515483	0.355334	0.000947286
1.089	-0.0688687	0.112004	-0.0316611	-0.069509	-0.0253261	0.00225065	7.47819e-05	0.238585	30.8181	0.135541	0.14864	0.0391466	0.0905827	0.58997	0.503303	0.631235	0.0584914	0.217323	0.109551	0.0664582	0.391357	0.511696	0.513494	0.353978	0.0002166
1.0895	-0.146137	0.139556	-0.0330678	-0.0445171	-0.0342016	-0.00770235	0.0181757	0.177601	30.8317	0.148237	0.142695	0.0262349	0.0806556	0.596621	0.495331	0.614301	0.0551989	0.214849	0.108195	0.0655284	0.387185	0.506249	0.508019	0.350207	6.02578e-05
1.09	-0.0601525	0.0492195	-0.00205158	-0.00305526	-0.0115848	-0.0106276	-0.044984	0.127356	30.8454	0.161154	0.136128	0.0183465	0.071997	0.599569	0.482758	0.596205	0.0522844	0.211533	0.106512	0.0644965	0.381243	0.498482	0.500223	0.344833	4.08949e-05
1.0905	0.0700624	-0.0659632	0.0353848	-0.0392333	0.0857903	-0.0237059	-0.0986665	0.0752038	30.859	0.17261	0.130193	0.0178285	0.0651566	0.598003	0.467343	0.580633	0.0502391	0.207811	0.104683	0.0634339	0.374417	0.489552	0.491266	0.338657	0.000104442
1.091	0.0709736	-0.226589	0.00658161	0.02994	0.0370593	-0.0123796	-0.0871218	0.122573	30.8727	0.180603	0.126024	0.0259348	0.0602595	0.591602	0.451366	0.570136	0.0495141	0.204668	0.103632	0.0633202	0.367371	0.480295	0.482024	0.332271	0.000854771
1.0915	0.0450887	-0.246485	-0.107271	0.0150958	0.0326944	-0.0592394	-0.0479398	0.103444	30.8864	0.183285	0.124487	0.0425532	0.0570735	0.580608	0.43718	0.565881	0.0504518	0.204921	0.106688	0.0680528	0.360212	0.470687	0.472641	0.32572	0.00499393
1.092	0.0413424	-0.0995173	-0.198858	0.0276516	0.00364275	-0.0220706	-0.0861999	-0.0509271	30.9	0.179519	0.126039	0.0661645	0.0551312	0.565889	0.426736	0.567841	0.0532229	0.20862	0.113731	0.0774157	0.353409	0.461352	0.463733	0.319431	0.0123164
1.0925	0.00707701	0.032732	-0.201476	0.0633279	0.0165777	0.000272302	0.0591104	-0.235802	35.67	0.271295	0.231805	0.228966	0.116102	0.267587	0.35101	0.246812	0.059513	0.250622	0.213469	0.215146	0.224779	0.28651	0.295241	0.201046	0.123393
1.093	-0.0716267	0.0355816	-0.156591	0.00612327	-0.0541678	0.0142649	0.133512	-0.356629	35.6868	0.255442	0.203447	0.214649	0.1043	0.273946	0.330491	0.256495	0.0568518	0.235249	0.196949	0.196504	0.219899	0.280873	0.288807	0.19686	0.110982
1.0935	-0.0692483	0.0315279	0.000895837	-0.0166668	-0.0844164	-0.00501664	0.116751	-0.346647	35.7036	0.23343	0.168022	0.190262	0.0926771	0.277219	0.315441	0.264377	0.0538955	0.214521	0.174009	0.170308	0.215049	0.275591	0.282399	0.192798	0.0933075
1.094	-0.0220074	-0.0331542	-0.0472297	0.0134436	-0.0590418	0.0029667	0.103498	-0.368957	35.7204	0.208416	0.132295	0.162892	0.0821393	0.275365	0.308702	0.266584	0.0505151	0.192346	0.149382	0.142149	0.210082	0.270237	0.275834	0.188655	0.0742785
1.0945	-0.11528	-0.0821717	0.0594958	0.0373646	-0.00248582	0.0174232	0.0518226	-0.279702	35.7372	0.183948	0.101563	0.138856	0.0734446	0.266701	0.310654	0.260183	0.0466934	0.17206	0.127254	0.117027	0.204497	0.263943	0.268463	0.183912	0.0574375
1.095	-0.156779	-0.127953	0.103808	0.0134145	0.00467874	0.0311332	-0.0199669	-0.140731	35.754	0.162995	0.0785471	0.121885	0.0671121	0.250571	0.319242	0.244219	0.0425903	0.155632	0.110199	0.0980562	0.197723	0.25583	0.259543	0.178013	0.0450216
1.0955	-0.0590962	-0.141035	0.0747334	0.0190145	-0.0141255	0.0143741	-0.120131	0.0460356	35.7708	0.147096	0.0635386	0.112585	0.0633715	0.227964	0.330818	0.220059	0.0384827	0.143499	0.0988514	0.08603	0.189477	0.245491	0.248704	0.17069	0.0376158
1.096	0.0633185	-0.0945994	-0.0554273	0.0311163	-0.0161425	0.0155756	-0.0958982	0.128114	35.7876	0.136259	0.0552413	0.109056	0.0621172	0.201734	0.34135	0.190972	0.0346405	0.134977	0.092291	0.0798242	0.180018	0.233317	0.236286	0.162194	0.0344068
1.0965	0.16595	-0.0872284	-0.0514507	0.0253816	-0.0487923	0.0130908	-0.0796186	0.199473	35.8044	0.129601	0.0517257	0.108218	0.0629292	0.176191	0.347467	0.161254	0.0312658	0.128945	0.0888523	0.0773469	0.170191	0.220501	0.223391	0.153316	0.0338382
1.097	0.125956	-0.102922	0.0454322	0.0269216	0.0204228	-0.0264993	-0.101732	0.262596	35.8212	0.126227	0.0511598	0.107243	0.0651586	0.156055	0.34704	0.135183	0.0285196	0.124484	0.0869756	0.0765745	0.161188	0.208698	0.211579	0.145163	0.0343601
1.0975	0.143571	-0.0543864	0.11457	0.0438119	-0.0192456	-0.000148279	0.0170618	0.216899	35.838	0.125753	0.0522526	0.104632	0.0680626	0.145097	0.339483	0.116051	0.0265488	0.121238	0.0857888	0.076296	0.154176	0.199492	0.20238	0.138809	0.0349916
1.098	0.157461	0.0898082	0.183603	0.0110954	-0.0067571	0.0310122	0.00359077	0.196892	35.8548	0.128209	0.0544286	0.100576	0.0709902	0.144958	0.325838	0.105542	0.0254669	0.119422	0.08524	0.0763237	0.149951	0.193937	0.196838	0.134978	0.0355083
1.0985	0.107205	0.221496	0.14541	-0.0209082	-0.00698854	0.0139625	0.0322392	0.157522	35.8716	0.133498	0.0577971	0.0965092	0.0735836	0.154612	0.308509	0.103597	0.0253306	0.119519	0.0858243	0.0772044	0.148734	0.1923	0.195243	0.133863	0.0362651
1.099	-0.0485327	0.286788	0.121326	-0.00928268	0.00261028	0.00602064	0.147683	0.161632	35.8884	0.140824	0.0629433	0.0942504	0.0758827	0.17076	0.290666	0.108757	0.0261412	0.121903	0.088124	0.0796788	0.150172	0.194087	0.197133	0.135135	0.0378193
1.0995	-0.101688	0.295345	0.157014	-0.0355325	0.0188232	-5.18191e-05	0.117149	0.0796109	35.9052	0.14851	0.0705743	0.0951617	0.0782338	0.189061	0.275522	0.118715	0.0278529	0.12656	0.0924027	0.0841724	0.153539	0.198326	0.201559	0.138131	0.0405528
1.1	-0.126289	0.292839	0.140224	-0.0690356	0.0186469	-0.00415069	0.0497655	0.0586978	35.922	0.154386	0.0810927	0.0996365	0.0810484	0.205753	0.2656	0.130951	0.0303702	0.133028	0.0984098	0.0905164	0.158046	0.203985	0.207481	0.142136	0.044441
1.1005	-0.042538	0.191625	-0.0371657	0.00213153	0.0158847	-0.0207855	0.0124601	0.0255712	35.9388	0.15656	0.0942049	0.107049	0.0845785	0.21894	0.262076	0.143347	0.0335397	0.140512	0.105421	0.0979537	0.1631	0.21032	0.214125	0.146623	0.0490262
1.101	-0.13898	0.0527436	-0.145851	-0.000191329	0.0556226	-0.0220833	-0.0213786	0.0200716	35.9556	0.154213	0.108738	0.116176	0.0888216	0.22897	0.264511	0.154543	0.0371461	0.148136	0.1125	0.105428	0.16842	0.217001	0.221116	0.151351	0.0536058
1.1015	-0.113954	-0.100398	-0.138141	0.0223791	0.0702089	-0.00785035	-0.034141	-0.0709665	35.9724	0.148046	0.122815	0.125929	0.0935417	0.237751	0.271168	0.163901	0.0409205	0.155244	0.118875	0.11204	0.173959	0.224007	0.228394	0.156288	0.0575593
1.102	-0.0593142	-0.277297	-0.162824	-0.0291588	0.0508802	0.022665	-0.0419201	-0.154761	35.9892	0.140174	0.13434	0.135871	0.0983512	0.24748	0.279874	0.17125	0.0445632	0.161587	0.124232	0.117412	0.179767	0.231418	0.236023	0.161486	0.0606175
1.1025	-0.000735899	-0.359205	-0.155458	-0.00870778	0.0238348	-0.0309244	-0.0479702	-0.119654	36.006	0.133542	0.141641	0.146175	0.102827	0.259326	0.288956	0.176629	0.0477688	0.167315	0.12875	0.121757	0.185841	0.239221	0.243999	0.166937	0.0629284
1.103	0.0682472	-0.255388	-0.131389	0.0100192	-0.0408718	-0.00544498	-0.0940345	-0.0834046	36.0228	0.1311	0.143943	0.157123	0.106612	0.272648	0.297616	0.18007	0.0502442	0.172754	0.132903	0.125663	0.191968	0.247113	0.252043	0.172442	0.0649277
1.1035	0.0179408	-0.207153	-0.0363259	-0.0500776	-0.0103058	-0.0155917	-0.0143653	-0.0665535	36.0396	0.134945	0.141464	0.168593	0.109446	0.285027	0.305533	0.181483	0.0517202	0.178082	0.137122	0.129729	0.197577	0.254316	0.259408	0.177476	0.0670997
1.104	0.012809	-0.136032	-0.0342799	-0.031042	-0.00368682	0.0103757	0.0206435	-0.0131641	36.0564	0.145711	0.135158	0.179743	0.111115	0.293107	0.312027	0.180618	0.051968	0.18305	0.141486	0.134205	0.201688	0.259533	0.264808	0.181145	0.0697332
1.1045	0.00749357	-0.0299586	-0.109343	-0.0146256	0.0134453	0.0490669	0.0584542	0.00739164	36.0732	0.162381	0.126459	0.188983	0.111369	0.293823	0.3155	0.177191	0.05085	0.186932	0.145603	0.138825	0.203063	0.261148	0.26662	0.182333	0.0727895
1.105	-0.0307988	0.110864	-0.0892197	-0.024917	0.0235567	0.0240476	-0.000492463	-0.0576588	36.09	0.182553	0.117155	0.194336	0.109909	0.285486	0.313633	0.171091	0.0484089	0.188774	0.14877	0.142947	0.200558	0.257684	0.263342	0.18001	0.0759553
1.1055	-0.00527364	0.221874	0.134206	-0.0197359	0.0385643	0.0147222	0.0334075	-0.127807	36.1068	0.203063	0.109272	0.194167	0.106388	0.268202	0.304143	0.162533	0.044927	0.187796	0.150333	0.145916	0.193453	0.248219	0.254026	0.173529	0.07886
1.106	0.118839	0.250469	0.126086	0.0319946	0.0349612	0.00613672	-0.003318	-0.110388	36.1236	0.220787	0.104784	0.188041	0.10053	0.243542	0.285598	0.152064	0.0408321	0.18376	0.150052	0.147469	0.181626	0.232607	0.238514	0.162787	0.0813341
1.1065	0.0863067	0.183387	-0.0341062	0.0296752	-0.00568959	-0.00723612	-0.0665694	-0.0280131	36.1404	0.233426	0.105224	0.1772	0.0923809	0.213794	0.257969	0.140438	0.0364742	0.177123	0.148279	0.14794	0.165582	0.211497	0.217469	0.148234	0.0835509
1.107	0.103445	0.0330134	-0.0749631	0.0111384	-0.0148502	-0.023332	-0.105205	0.045553	36.1572	0.24004	0.111359	0.164303	0.0825607	0.181266	0.222787	0.128439	0.0319414	0.168948	0.145881	0.148178	0.146382	0.186247	0.192284	0.130824	0.0859773
1.1075	0.101962	0.0274764	-0.0119231	0.0293486	-0.0528043	0.00331643	-0.0854034	0.105476	36.174	0.241132	0.123057	0.152581	0.0722769	0.147922	0.182899	0.116738	0.027038	0.160619	0.143948	0.149232	0.125495	0.158744	0.164885	0.111872	0.0891702
1.108	0.0424782	-0.0156694	0.0166451	0.0190361	-0.0739912	-0.00286751	-0.0165044	0.0668674	36.1908	0.238155	0.139305	0.14485	0.0629794	0.115334	0.141844	0.105853	0.0214529	0.153433	0.143406	0.151931	0.104544	0.131091	0.137407	0.0928425	0.0935167
1.1085	0.067447	-0.0610782	0.0976025	-0.00030283	-0.0604411	-0.0298857	0.0659897	0.0314882	36.2076	0.232735	0.15833	0.142757	0.0558532	0.0847367	0.102998	0.0961727	0.0150653	0.148219	0.144689	0.156554	0.0849858	0.105187	0.111759	0.0750507	0.0990395
1.109	0.0652545	-0.0483846	0.184522	-0.0214945	-0.0972359	-0.026013	0.0808482	-0.013382	36.2244	0.22607	0.177913	0.146444	0.0514391	0.0571777	0.0689172	0.08794	0.00831282	0.145192	0.14765	0.162761	0.0678674	0.0824245	0.0893146	0.0594507	0.105378
1.1095	-0.061233	-0.0228162	0.155844	0.026229	-0.0835503	-0.0279049	0.131208	-0.0864296	36.2412	0.218833	0.195949	0.154624	0.0495198	0.0336962	0.0411748	0.0811655	0.00251843	0.144116	0.15178	0.169859	0.0537831	0.0636134	0.0708516	0.0465902	0.11198
1.11	-0.26412	-0.0377813	0.0873813	0.0532673	-0.0156314	-0.0437419	0.106815	-0.143469	36.258	0.211434	0.211135	0.165091	0.0492697	0.0154571	0.0205383	0.0755273	0	0.144697	0.156635	0.177288	0.0429693	0.0490878	0.0566793	0.0366908	0.118428
1.1105	-0.164922	-0.0456536	0.0377856	-0.00643509	0.0665728	0.00846399	0.0223339	-0.151291	36.2748	0.204322	0.223557	0.175563	0.0495913	0.00377878	0.00716165	0.070378	0.00381691	0.146992	0.162276	0.18512	0.0354393	0.0388623	0.0468154	0.0297635	0.124769
1.111	-0.0238228	-0.0379852	-0.0760371	-0.0255278	0.0513431	0.0240065	-0.0705562	-0.0314369	36.2916	0.198257	0.234974	0.184659	0.0495055	0	0.000637448	0.0649549	0.0171025	0.151695	0.169575	0.194391	0.0310961	0.0327658	0.0411343	0.025707	0.131738
1.1115	0.053824	-0.113015	-0.082951	0.000509258	0.0616285	-0.0163662	-0.140031	0.128518	36.3084	0.194637	0.248695	0.192739	0.04846	0.00527058	0	0.0587012	0.042135	0.160261	0.180313	0.207216	0.0298313	0.030568	0.0394979	0.0243963	0.14082
1.112	0.0899948	-0.103339	-0.000408515	0.02718	0.0602541	0.0549811	-0.00534521	0.126461	36.3252	0.195724	0.269038	0.202301	0.0464769	0.0203276	0.00374978	0.0514814	0.0793699	0.174777	0.197014	0.226571	0.0315754	0.032053	0.0418199	0.02573	0.154096
1.1125	0.00414638	-0.0310146	0.0854411	-0.0161741	0.00636014	-0.0123889	0.0209144	0.0771806	36.342	0.204427	0.30035	0.217641	0.0441568	0.0453202	0.0100051	0.0435725	0.126773	0.197488	0.222379	0.255638	0.0362894	0.0370369	0.0480549	0.0296322	0.173787
1.113	-0.119179	0.0584598	0.0653059	-0.0540009	-0.0479752	-0.0234718	0.031016	0.100195	36.3588	0.223411	0.34564	0.243481	0.0425312	0.0796546	0.0168044	0.0354737	0.179768	0.229937	0.258285	0.296635	0.0438991	0.0453295	0.0581095	0.0360072	0.201446
1.1135	-0.221973	0.08387	-0.0524676	-0.00504586	-0.0336602	0.0117306	0.0146266	0.0695806	36.3756	0.253784	0.404984	0.282753	0.0427268	0.121724	0.0225088	0.0277004	0.231953	0.271874	0.304527	0.349362	0.0541528	0.0566084	0.0716532	0.0446294	0.236965
1.114	-0.21636	0.099657	-0.0824144	0.0473599	0.0291185	0.037425	0.0829842	0.0293958	36.3924	0.294057	0.474411	0.334355	0.0455154	0.168525	0.0261738	0.0207091	0.276591	0.320428	0.357908	0.410158	0.0664365	0.0702191	0.0878741	0.0549888	0.277865
1.1145	-0.0508071	0.0985785	-0.0932881	0.0478013	-0.0238619	0.0273208	0.0907001	-0.0394048	36.4092	0.339829	0.545879	0.391872	0.0509118	0.215341	0.0277075	0.0149602	0.308552	0.370012	0.412181	0.47186	0.0796062	0.0849566	0.105259	0.06614	0.319292
1.115	0.166318	0.11856	-0.0484101	0.0279077	-0.0163497	0.00920865	0.0663809	0.000431125	36.426	0.384246	0.608623	0.444244	0.0580033	0.255924	0.0276975	0.0110693	0.326154	0.413199	0.459117	0.52507	0.0919487	0.0989612	0.121543	0.0766498	0.354901
1.1155	0.109387	0.0601526	-0.0484365	0.010299	-0.0629136	-0.000394487	0.0113362	0.0338464	36.4428	0.419142	0.651628	0.478637	0.0651151	0.283507	0.0269718	0.00989772	0.332071	0.442462	0.490509	0.560471	0.101378	0.10988	0.133975	0.0847462	0.378449
1.116	0.184256	0.000791052	-0.00445654	-0.0306385	-0.0195534	0.00925056	-0.076796	0.0198237	36.4596	0.436891	0.666667	0.484702	0.070267	0.29268	0.0261728	0.0123788	0.332605	0.452337	0.500574	0.571578	0.105934	0.115405	0.139971	0.0887347	0.385649
1.1165	0.127734	0.00942237	0.00387172	-0.0878148	0.0455899	-0.005777	-0.0810758	0.0639058	36.4764	0.43266	0.65076	0.458344	0.0717693	0.281455	0.0256135	0.0191075	0.335283	0.441167	0.48777	0.556759	0.10447	0.1141	0.138025	0.0875974	0.3755
1.117	0.0621584	-0.0158968	-0.103243	-0.0641962	0.0468676	0.0154234	-0.0555617	0.0508488	36.4932	0.406317	0.607301	0.403104	0.0687557	0.25237	0.025503	0.0299273	0.345961	0.411734	0.455337	0.519787	0.0972168	0.106107	0.128445	0.0814937	0.350601
1.1175	0.0207792	-0.0866107	-0.239548	-0.0322187	0.0509099	0.0255125	-0.0554341	0.0508578	36.51	0.362901	0.545339	0.328744	0.0614463	0.211594	0.0263177	0.0437111	0.366816	0.370461	0.410342	0.468715	0.0857826	0.0932073	0.113355	0.0717802	0.316374
1.118	0.0643054	-0.136094	-0.17383	-0.00962189	0.0838348	0.00198915	-0.0901032	0.0896705	36.5268	0.311128	0.476797	0.248256	0.051039	0.166614	0.0289266	0.0584127	0.396055	0.325489	0.361609	0.413532	0.0725621	0.0781308	0.0959155	0.0604995	0.279494
1.1185	0.0916199	-0.137205	0.0596239	0.0174757	0.0544094	6.88361e-06	-0.00873122	-0.0014774	36.5436	0.260571	0.412565	0.174529	0.0393193	0.123981	0.0343266	0.0714119	0.428989	0.284336	0.317225	0.36337	0.059916	0.0635999	0.079238	0.0496754	0.246044
1.119	0.0136778	-0.114086	0.203551	0.0790519	0.0517548	-0.0162424	-0.00363272	-0.0479652	36.5604	0.218822	0.359516	0.117765	0.0281667	0.0880258	0.0431643	0.0801011	0.459727	0.252113	0.282657	0.324389	0.0495296	0.051573	0.0655445	0.0407571	0.220115
1.1195	0.0476919	-0.0612785	0.281699	0.0647356	-0.000664466	0.0128808	-0.0370961	-0.0355012	36.5772	0.189795	0.319717	0.084079	0.0191401	0.0607094	0.0552816	0.0826103	0.48282	0.230875	0.260074	0.299014	0.0421638	0.0429489	0.0558373	0.0344034	0.203308
1.12	0.0108169	-0.0288622	0.228067	0.0467485	0.0272071	-0.00536862	-0.0460001	-0.0641305	36.594	0.173579	0.291668	0.0752147	0.0132447	0.0422192	0.0695466	0.0784702	0.494422	0.220049	0.2488	0.286458	0.037792	0.037726	0.0500804	0.0306003	0.195077
1.1205	0.00409644	0.0349092	0.141348	0.0701981	-0.015712	-0.00683857	-0.0456032	-0.0744252	36.6108	0.167508	0.272569	0.0893258	0.0108932	0.0317013	0.0841625	0.0688519	0.49273	0.217539	0.246507	0.284055	0.0359462	0.0353997	0.0476548	0.0289575	0.193621
1.121	-0.0840512	0.0642334	0.150358	0.0484345	-0.0605573	-0.0298168	-0.0446085	-0.0981547	36.6276	0.167746	0.260321	0.122322	0.01197	0.0277553	0.0974179	0.0561704	0.477882	0.22092	0.250508	0.288741	0.0360605	0.0353545	0.0478131	0.0290012	0.196871
1.1215	-0.211845	0.059873	0.127033	-0.0584887	-0.050875	-0.0247036	-0.0377836	-0.165522	36.6444	0.170718	0.25437	0.169189	0.0159443	0.0287031	0.108513	0.0432251	0.451542	0.228245	0.258643	0.298042	0.0377032	0.0371258	0.0499843	0.0303716	0.203156
1.122	-0.183665	0.0674339	-0.0869803	-0.0871616	-0.0415445	-0.0451173	-0.0310796	-0.146446	36.6612	0.173979	0.255267	0.224568	0.0219885	0.0327034	0.117828	0.0323152	0.41645	0.238194	0.269435	0.310268	0.0405998	0.0404233	0.0538056	0.0328414	0.211331
1.1225	-0.0743053	0.0527245	-0.216802	-0.050589	-0.0239244	-0.0209692	0.0846749	-0.0461698	36.678	0.176468	0.263545	0.282553	0.0291114	0.0378399	0.126283	0.0246749	0.375918	0.249659	0.28167	0.324035	0.0444611	0.0449249	0.0588952	0.0361663	0.220465
1.123	0.0251228	0.0218219	-0.111567	-0.0457047	0.0101937	-0.0259105	0.063625	0.0126141	36.6948	0.178263	0.278576	0.336365	0.036313	0.0422656	0.134267	0.0204256	0.333304	0.261187	0.293805	0.337613	0.0487803	0.0500361	0.0645849	0.0399086	0.229414
1.1235	0.0934487	-0.00285244	-0.187068	-0.0864395	0.0124531	-0.0177313	0.101893	0.0409681	36.7116	0.180009	0.298006	0.378777	0.0427447	0.0444844	0.14096	0.0189797	0.2917	0.270791	0.303753	0.348668	0.0527956	0.0548532	0.0698717	0.0434077	0.236642
1.124	0.00601407	-0.0141666	-0.314643	-0.07121	-0.00335321	0.00948195	0.108539	0.0236882	36.7284	0.182299	0.318047	0.403503	0.0478291	0.0437496	0.144533	0.0196185	0.25392	0.276317	0.309254	0.354674	0.0556891	0.0584063	0.0736779	0.0459543	0.240484
1.1245	0.0223414	-0.00454465	-0.255166	-0.00624702	-0.017417	-0.00681537	0.0981638	0.0420151	36.7452	0.185282	0.334345	0.406865	0.0512767	0.0403893	0.143156	0.0218542	0.222611	0.276146	0.308577	0.353682	0.0569157	0.0600601	0.0752852	0.0470791	0.239649
1.125	0.0108181	0.0222296	-0.136689	0.0155921	-0.0131178	0.0319069	0.179469	0.0431906	36.762	0.188663	0.343091	0.388849	0.0530127	0.0357933	0.136244	0.025419	0.200116	0.269783	0.30113	0.344997	0.0564798	0.0598495	0.074698	0.046795	0.233651
1.1255	-0.0174804	-0.0106763	-0.0406169	0.0473941	-0.0704298	0.0166255	0.0877122	0.0306991	36.7788	0.191951	0.342096	0.353382	0.0531	0.0320017	0.125198	0.0300484	0.18799	0.258163	0.287794	0.329557	0.0549995	0.0585479	0.072729	0.0456503	0.223071
1.126	0.0623069	-0.00497496	-0.0169536	0.0474557	-0.0907693	-0.0042829	0.0042536	0.0487651	36.7956	0.194763	0.331513	0.30776	0.0517334	0.0310967	0.11317	0.0353287	0.186356	0.243548	0.270866	0.30989	0.0535365	0.0574454	0.0707751	0.0445755	0.209544
1.1265	0.0878814	0.0315271	0.0652984	0.0506205	-0.0910193	0.0366527	-0.0302788	0.0570147	36.8124	0.197094	0.313747	0.260953	0.0492843	0.0346155	0.103934	0.0407527	0.193415	0.228901	0.253443	0.289451	0.0532659	0.0579427	0.0703841	0.0445916	0.19534
1.127	0.0638834	0.054803	0.169587	0.0519005	-0.025926	0.0142281	-0.0609375	0.017189	36.8292	0.199435	0.292445	0.221266	0.0463288	0.0431011	0.10042	0.0459495	0.205463	0.216954	0.238439	0.271521	0.0551009	0.0611031	0.0727596	0.0464846	0.182635
1.1275	0.0611895	0.0385862	0.0978233	0.00858064	-0.00390415	0.0186538	-0.0784599	-0.0419517	36.846	0.20263	0.271156	0.194234	0.0435801	0.0558793	0.103537	0.0509396	0.217659	0.209348	0.227692	0.258206	0.0593797	0.0672837	0.078349	0.0505344	0.172857
1.128	-0.10431	0.0547893	0.129675	-0.00312384	0.0727747	0.0324164	-0.032911	-0.0480123	36.8628	0.207533	0.252415	0.181534	0.0417473	0.0711086	0.111824	0.0561658	0.225408	0.206289	0.221593	0.250028	0.0657156	0.075954	0.0866459	0.0563835	0.166415
1.1285	-0.240455	0.0911222	0.273538	-0.0126541	0.0667142	0.018374	-0.0467631	0.0438295	36.8796	0.21457	0.237619	0.181191	0.0414142	0.0861274	0.122128	0.0621422	0.225888	0.206785	0.219356	0.246226	0.0730771	0.0857899	0.0962959	0.0631065	0.1629
1.129	-0.231511	0.121127	0.30681	0.0445383	0.0875984	-0.0180278	-0.0270871	0.075561	36.8964	0.223393	0.22747	0.189017	0.0429787	0.0980906	0.131131	0.0689071	0.218985	0.209359	0.219724	0.245536	0.0801265	0.0950856	0.105542	0.0695067	0.16159
1.1295	-0.12676	0.112683	0.126502	0.0665439	0.0647277	-0.0227487	-0.0577591	0.0691855	36.9132	0.232805	0.22232	0.200508	0.0465875	0.104773	0.136962	0.07569	0.207042	0.212719	0.2216	0.246853	0.0857042	0.102363	0.112861	0.074547	0.16185
1.13	-0.0113568	0.0322657	0.0701171	0.0192413	0.0718628	0.000700621	-0.0463744	0.0422642	36.93	0.241031	0.222032	0.212277	0.0520309	0.105257	0.140001	0.0810573	0.193492	0.216049	0.22423	0.249383	0.0892294	0.106892	0.11749	0.0777107	0.163197
1.1305	0.0733838	-0.0695962	0.0548528	-0.0223863	0.0175552	0.0338684	-0.157456	0.0281516	36.9468	0.24622	0.225578	0.222523	0.0586723	0.100166	0.142404	0.0834939	0.181237	0.218871	0.227001	0.252389	0.0908046	0.108837	0.119561	0.0791004	0.165106
1.131	0.0758997	-0.136995	0.0085823	-0.00447544	0.0233675	0.0148639	-0.128093	0.0528747	36.9636	0.246983	0.230932	0.23069	0.065515	0.0914035	0.14669	0.082148	0.171645	0.220775	0.229195	0.254934	0.091023	0.109018	0.119852	0.0792659	0.166853
1.1315	0.147436	-0.182442	-0.0411104	-0.023039	-0.0100269	-0.00844373	0.0325592	0.0521023	36.9804	0.242832	0.235555	0.236673	0.0714313	0.0815155	0.154147	0.0773261	0.164517	0.221276	0.229955	0.255893	0.0906077	0.108432	0.119309	0.0788772	0.16757
1.132	0.279788	-0.213372	-0.0190425	-0.0259751	0.0108088	-0.0075737	0.0547271	-0.0027251	36.9972	0.234519	0.237265	0.240086	0.0754415	0.0729402	0.163863	0.0705004	0.15886	0.219897	0.228513	0.254284	0.0900666	0.107788	0.118597	0.0784071	0.166513
1.1325	0.268461	-0.167776	0.025952	-0.124271	-0.0190316	0.00748327	-0.0188011	0.0062306	37.014	0.224157	0.234957	0.240058	0.0768991	0.0674369	0.172853	0.0638627	0.153837	0.216424	0.224563	0.249727	0.0895285	0.10727	0.117883	0.0779776	0.163402
1.133	0.345329	-0.116419	0.0507104	-0.0100761	0.00257537	-0.00519728	0.0066592	-0.0572477	37.0308	0.214954	0.228897	0.235623	0.0755629	0.0659071	0.177278	0.0595662	0.149181	0.211139	0.218501	0.24271	0.0888457	0.106666	0.116975	0.0774483	0.158595
1.1335	0.1012	-0.0686482	-0.0729503	0.0100799	0.00380104	0.00131197	0.0285772	-0.113608	37.0476	0.210493	0.220498	0.226374	0.0716212	0.0684823	0.174279	0.0589758	0.144954	0.20487	0.211371	0.234481	0.0878795	0.105739	0.115693	0.0766774	0.152977
1.134	-0.154226	-0.0496682	-0.210993	0.00739115	-0.0246274	-0.0165495	0.0357189	-0.109011	37.0644	0.213727	0.211582	0.212815	0.0656501	0.0746638	0.163399	0.0623325	0.141079	0.198738	0.204468	0.226546	0.0867498	0.104585	0.114197	0.0757547	0.147583
1.1345	-0.208232	0.00662082	-0.166256	-0.0148537	-0.0188405	-0.0145276	0.0327878	-0.125434	37.0812	0.226023	0.203565	0.196304	0.058502	0.0833867	0.146767	0.0689342	0.137114	0.193744	0.198839	0.220074	0.0858428	0.103663	0.112996	0.0750151	0.143182
1.135	-0.169804	0.062793	-0.162298	0.0244644	-0.033695	-0.0155792	0.0378198	-0.0740245	37.098	0.246569	0.197067	0.178658	0.0511309	0.093137	0.128097	0.0775846	0.132482	0.190424	0.19496	0.215553	0.0855978	0.103529	0.112666	0.0748509	0.140062
1.1355	-0.161453	0.109131	-0.0746021	0.0311704	-0.0398542	-0.0468605	0.0249194	-0.0162104	37.1148	0.27226	0.192002	0.16165	0.0443898	0.102228	0.111293	0.0869336	0.12689	0.188701	0.192649	0.212733	0.0862476	0.104501	0.113514	0.0754761	0.138021
1.136	-0.121538	0.115462	-0.126151	-0.00480899	-0.00752725	-0.0293973	0.0379916	0.00604096	37.1316	0.298184	0.18786	0.146567	0.0388692	0.10916	0.0993178	0.095636	0.120517	0.187896	0.19114	0.210733	0.087666	0.106449	0.115371	0.0767877	0.136461
1.1365	-0.110572	0.146809	-0.17755	0.0572296	0.0208352	-0.0112777	0.0474257	0.0201373	37.1484	0.318847	0.18405	0.134001	0.0348518	0.112963	0.0935946	0.102517	0.113852	0.186955	0.189339	0.208337	0.08942	0.108855	0.117667	0.0784086	0.134585
1.137	-0.157367	0.11349	-0.136924	0.082846	-0.0266639	0.00306915	0.0719552	0.0258907	37.1652	0.329841	0.180166	0.123901	0.0323752	0.113497	0.0939163	0.106803	0.107435	0.184871	0.186241	0.204444	0.0909912	0.111083	0.119722	0.0798829	0.131689
1.1375	-0.138291	0.0173817	-0.0391589	0.0170575	-0.01394	-0.00542159	0.0190933	0.0209945	37.182	0.329266	0.176146	0.115783	0.0313277	0.111626	0.0987616	0.108278	0.10169	0.181092	0.181317	0.19849	0.092035	0.112704	0.12108	0.0809054	0.127419
1.138	-0.0164347	-0.00370435	-0.0653026	-0.00158943	-0.0381849	0.00327889	0.0304373	0.0115226	37.1988	0.318125	0.172202	0.109005	0.0315087	0.109069	0.105938	0.107245	0.0968831	0.175703	0.174679	0.190609	0.0925242	0.113676	0.121708	0.0814498	0.121872
1.1385	0.0655987	-0.00177657	-0.0109248	-0.0260459	0.0150778	0.0203252	0.0236949	-0.0408975	37.2156	0.299718	0.168591	0.103105	0.0326432	0.107851	0.113317	0.104331	0.0931242	0.16934	0.166992	0.181541	0.0927166	0.114307	0.121945	0.0817403	0.115533
1.139	0.0975923	0.000546393	0.0604435	-0.0705108	0.0150886	0.00499506	-0.065048	0.0221242	37.2324	0.278405	0.165435	0.0980801	0.0343868	0.109621	0.119389	0.100263	0.0904229	0.162962	0.159252	0.172399	0.0929947	0.115054	0.122293	0.0821093	0.109132
1.1395	0.0944772	-0.0370177	0.0990183	-0.0773033	-0.0073942	0.00233789	-0.0564164	-0.0220901	37.2492	0.258342	0.162661	0.0944231	0.0363481	0.115119	0.123456	0.0956783	0.0887428	0.15755	0.152515	0.164372	0.0936704	0.116277	0.123165	0.0828246	0.103462
1.14	0.150409	0.00651276	0.133105	-0.035141	-0.00641439	-0.00244049	-0.00787127	-0.0029241	37.266	0.24253	0.160068	0.0929258	0.0381395	0.123983	0.125482	0.0909567	0.0879746	0.153837	0.147627	0.158442	0.0948254	0.118043	0.12467	0.0839477	0.0991956
1.1405	0.129193	0.0136731	0.154652	0.000305495	-0.0335478	0.0109251	0.00788267	0.0509911	37.2828	0.232353	0.157481	0.094354	0.0394462	0.134916	0.125768	0.0861788	0.087828	0.152131	0.145033	0.155164	0.0962606	0.120067	0.126547	0.0852908	0.0967435
1.141	0.0297986	-0.00147396	0.129961	-0.0178867	0.000902935	-0.000537887	-0.0413345	0.0830964	37.2996	0.227541	0.154881	0.0990373	0.0400702	0.146125	0.124614	0.0812882	0.0877474	0.152233	0.144654	0.15451	0.0975643	0.121808	0.128256	0.0864812	0.0961348
1.1415	-0.109684	0.0109877	0.0410717	-0.0492548	0.0265256	0.00859351	0.00904857	0.102711	37.3164	0.226563	0.152445	0.10652	0.0399238	0.155848	0.122128	0.0763099	0.0869807	0.153488	0.145889	0.155851	0.0982602	0.122667	0.129171	0.0870951	0.0969869
1.142	-0.0689163	0.117792	-0.0596758	-0.0466873	-0.000391087	0.00900394	0.00626093	0.090962	37.3332	0.227288	0.150443	0.115395	0.0389847	0.162733	0.118276	0.0713855	0.0848382	0.154935	0.147742	0.158079	0.0979449	0.122159	0.128761	0.0867806	0.0985761
1.1425	0.0805515	0.143313	0.0508474	0.00771759	0.0103508	0.0150697	0.0216248	0.0785708	37.35	0.22754	0.14902	0.123499	0.0372488	0.166042	0.113111	0.0666435	0.0810297	0.155504	0.149024	0.159835	0.0963812	0.12003	0.126713	0.0853404	0.0999833
1.143	0.108153	0.109731	0.170157	0.111671	-0.00702185	0.0545324	-0.00878773	0.0257727	37.3668	0.225403	0.147948	0.128494	0.0347297	0.16572	0.107011	0.0621042	0.0758478	0.154224	0.148578	0.159762	0.093558	0.116322	0.12301	0.0827817	0.100264
1.1435	-0.00644362	0.000201039	0.138196	0.0506072	0.0413917	0.0479776	-0.0381742	0.00389852	37.3836	0.219446	0.146475	0.128586	0.0315121	0.162293	0.100708	0.0576848	0.0700841	0.150409	0.145503	0.156763	0.0896845	0.111355	0.117923	0.0793081	0.0986313
1.144	0.0478898	-0.0820404	-0.0132332	0.0347728	0.0484264	0.0166732	-0.0877429	0.0266916	37.4004	0.209079	0.14342	0.123048	0.0278002	0.156606	0.0950366	0.0532455	0.0647584	0.143798	0.139351	0.15026	0.085108	0.10561	0.111908	0.0752419	0.0946408
1.1445	0.0904063	-0.125481	-0.0813547	0.00301197	0.00263084	0.00387738	-0.0107023	0.0387591	37.4172	0.19495	0.137518	0.112328	0.023902	0.149596	0.09065	0.0486644	0.060835	0.134661	0.13029	0.140384	0.0802377	0.09962	0.105502	0.0709526	0.0883356
1.145	0.0862802	-0.121101	-0.0582653	0.00255058	0.0112732	-0.0153583	0.0243086	0.0312042	37.434	0.179072	0.127897	0.0978166	0.0201611	0.142219	0.0878406	0.0439785	0.0590167	0.123823	0.119135	0.128022	0.075519	0.0939328	0.0992906	0.0668325	0.0802803
1.1455	-0.00397201	-0.0708622	-0.098552	-0.0286691	0.0192025	-0.00216689	0.00633697	-0.0269396	37.4508	0.164365	0.114449	0.0815498	0.0168753	0.135415	0.0864934	0.0394843	0.0596336	0.112544	0.107223	0.114675	0.0713974	0.0890717	0.0938604	0.0632663	0.0714691
1.146	-0.0780895	-0.144442	0.0016514	0.00686355	0.0407518	0.0122777	0.0101131	-0.0778059	37.4676	0.153658	0.0979736	0.0659447	0.0142486	0.130008	0.0861138	0.035633	0.0625912	0.10226	0.0961382	0.102151	0.0682173	0.0854138	0.0896667	0.0605432	0.0631202
1.1465	-0.112579	-0.207288	0.11607	0.0164502	-0.0183321	-0.00526992	0.0176803	-0.0968653	37.4844	0.148635	0.0800363	0.0535281	0.012385	0.126575	0.0859272	0.0327655	0.0673692	0.0942346	0.0873473	0.0921537	0.0661037	0.0830526	0.0868765	0.0587548	0.0564055
1.147	-0.189745	-0.171706	0.37868	8.62721e-05	-0.0052111	-0.0289545	-0.0184367	-0.101056	37.5012	0.149187	0.0625753	0.0465366	0.0112961	0.125347	0.0850762	0.0308923	0.07307	0.089246	0.0818367	0.0858659	0.0649092	0.0817448	0.0852985	0.0577523	0.0521665
1.1475	-0.135435	-0.0670451	0.507163	0.0234203	-0.0260963	0.00526116	-0.039308	-0.049711	37.518	0.15339	0.0473638	0.046367	0.010914	0.126204	0.0828996	0.0296766	0.0785407	0.0873598	0.0798217	0.0835975	0.0642796	0.0810117	0.0844685	0.0572104	0.0506606
1.148	-0.0477208	0.024341	0.27606	0.0225291	-0.0482394	-0.034653	-0.0121739	-0.0156032	37.5348	0.158068	0.0355726	0.0530225	0.0111045	0.128782	0.0791858	0.0286131	0.0825605	0.0878834	0.080629	0.0846212	0.0638099	0.0803516	0.0838542	0.0567715	0.0514289
1.1485	8.2375e-05	0.123042	-0.113217	0.0209728	-0.0393521	-0.0592898	0.0300477	-0.0257063	37.5516	0.159801	0.0276164	0.0647988	0.0116786	0.132566	0.0743385	0.027276	0.0840996	0.0895419	0.0828435	0.0873197	0.0632124	0.0794535	0.0830751	0.0561952	0.0533789
1.149	0.0246891	0.211581	-0.334975	0.0297751	0.00386471	-0.0406814	0.0415844	-0.0740629	37.5684	0.156028	0.023283	0.0784966	0.0124056	0.136936	0.0694038	0.0255023	0.0826027	0.0908593	0.084722	0.089653	0.0624271	0.0783238	0.0820491	0.0554534	0.0550965
1.1495	0.0335382	0.211587	-0.355322	0.0262516	-0.0220425	-0.0303444	0.068704	-0.107331	37.5852	0.145792	0.0219882	0.0902036	0.0130359	0.141232	0.0658927	0.0234184	0.0781659	0.0905936	0.0847088	0.0897636	0.061635	0.0772779	0.0810103	0.0547338	0.0552668
1.15	-0.0372167	0.157679	-0.444381	-0.026061	0.00907064	-0.0277846	0.034774	-0.09731	37.602	0.12984	0.0230245	0.0964617	0.0133306	0.144879	0.0653791	0.0213079	0.0714888	0.0880732	0.0818744	0.086507	0.0611622	0.0767922	0.0803843	0.0543467	0.0530541
1.1505	-0.017338	0.0860432	-0.474486	-0.0605934	-0.00120001	-0.0157973	-0.0839362	-0.0530291	37.6188	0.110206	0.0256712	0.0953382	0.0130972	0.147565	0.0689786	0.0194266	0.0636219	0.0833231	0.0761229	0.079718	0.0613366	0.0773049	0.0806011	0.0545917	0.0483049
1.151	0.0354689	-0.0157699	-0.326873	-0.0580984	0.00609505	-0.0145903	0.0246483	-0.0110357	37.6356	0.0895508	0.0291695	0.0869593	0.0122279	0.149413	0.0769177	0.0178818	0.0556561	0.0769766	0.0681304	0.0701579	0.06237	0.0790622	0.0819398	0.0556509	0.0415243
1.1515	0.0821797	-0.0577797	-0.031502	-0.0527301	0.0033902	0.00213046	0.0167734	-0.0104413	37.6524	0.0705304	0.0327087	0.0732488	0.0107345	0.150908	0.0883845	0.0166059	0.0485015	0.0700162	0.0590677	0.0592007	0.0642762	0.0820253	0.084421	0.0575194	0.0336679
1.152	0.164918	-0.0302785	-0.0732615	-0.031596	0.0068184	-0.0138888	-0.0331522	0.0253103	37.6692	0.0553571	0.035506	0.0570815	0.00877442	0.152538	0.101677	0.0153831	0.0428162	0.0634614	0.0502451	0.0484243	0.0668197	0.0858187	0.0877385	0.0599633	0.0258624
1.1525	0.198552	-0.036723	-0.133697	0.000232826	-0.0342207	0.0121895	-0.0391874	-0.0226852	37.686	0.0455275	0.0369589	0.0413082	0.00664989	0.154408	0.11462	0.0139129	0.0390131	0.0581083	0.0427945	0.0392333	0.0695354	0.0897723	0.0912847	0.0625431	0.0191409
1.153	0.0126471	-0.0639782	0.0730016	0.00147233	0.0403938	0.0309742	0.019316	-0.0383981	37.7028	0.0416358	0.0367884	0.0280304	0.00476895	0.156172	0.125114	0.0119258	0.0372472	0.0543827	0.0374429	0.0325725	0.0718574	0.0931027	0.0943189	0.0647335	0.0142281
1.1535	-0.100267	-0.00686669	0.0993235	0.0154096	0.0189838	0.0500166	0.00352741	-0.00354108	37.7196	0.043263	0.0350984	0.0183072	0.00356686	0.157373	0.131612	0.00933219	0.0373904	0.0523217	0.0344115	0.028775	0.0733264	0.0951922	0.0962392	0.066114	0.0114101
1.154	-0.0462616	0.0655671	0.109452	0.0447007	-0.00232197	0.0166866	0.0402193	0.105682	37.7364	0.0490616	0.0323013	0.0123086	0.00339993	0.157894	0.133419	0.00632564	0.0390659	0.0516792	0.0334721	0.0276001	0.0737697	0.0958241	0.0968187	0.066531	0.0105395
1.1545	-0.0297847	0.0573531	0.250852	0.0423442	-0.00149273	0.0362093	0.0390499	0.171941	37.7532	0.0570417	0.0289483	0.00974825	0.0044445	0.158173	0.130789	0.00337501	0.0417471	0.0520931	0.0341248	0.0284325	0.0733605	0.0952514	0.0962833	0.0661493	0.0111675
1.155	-0.0967711	-0.0839039	0.268062	0.0393815	0.00851627	0.0331105	0.0131235	0.236316	37.77	0.0650144	0.0255363	0.0103079	0.00662521	0.15906	0.124825	0.00108931	0.0448943	0.0532345	0.0358063	0.0305398	0.0725403	0.0940852	0.0952111	0.0653787	0.0127319
1.1555	-0.058652	-0.215322	0.189588	0.018643	0.0133541	0.0223271	-0.030711	0.247612	37.7868	0.0710308	0.022386	0.0137868	0.00957299	0.161477	0.117242	0	0.0480637	0.0548667	0.0380222	0.0332535	0.0718573	0.0930742	0.09432	0.0647248	0.0147025
1.156	-0.0620776	-0.13392	0.151544	-0.0143824	0.032706	0.0137894	-0.0121008	0.193734	37.8036	0.0736711	0.0196117	0.0199264	0.0126258	0.166056	0.110024	0.000357058	0.0509216	0.0567867	0.0403481	0.0359994	0.071784	0.0928632	0.0942287	0.0646232	0.0166236
1.1565	-0.0942632	-0.0512389	0.0598181	-0.0489643	0.00526392	0.0694211	-0.047916	0.0727811	37.8204	0.0721554	0.0171527	0.02812	0.0149093	0.172894	0.105001	0.00203687	0.05317	0.0587142	0.0423514	0.0382288	0.0725725	0.0938067	0.095267	0.0653096	0.0180837
1.157	0.0608312	-0.0718281	0.15954	-0.0234262	-0.0253792	0.0320402	-0.00722888	0.00393037	37.8372	0.066319	0.0148389	0.0372531	0.0155261	0.181499	0.103487	0.00457571	0.0544778	0.0602269	0.0435367	0.0393634	0.0741975	0.0958955	0.0974006	0.0667683	0.0186827
1.1575	0.120373	-0.0417026	0.151113	-0.00592235	0.00737121	0.0142501	0.062843	-0.00773248	37.854	0.0565444	0.0124701	0.0458295	0.0138602	0.190839	0.106082	0.00731164	0.0545088	0.0608168	0.0433976	0.0388499	0.0763948	0.0988055	0.100282	0.0687672	0.0180663
1.158	0.038811	-0.0105329	0.00189968	-0.0281516	-0.0309668	0.00995912	0.0309327	-0.0901274	37.8708	0.0438013	0.00989477	0.0523193	0.00994436	0.199473	0.112698	0.00957474	0.0530498	0.0600735	0.0415872	0.0363404	0.0787891	0.102058	0.103419	0.0709701	0.0160365
1.1585	-0.0564636	0.161456	-0.0695907	-0.0151161	-0.0144413	-0.011231	-0.0242363	-0.0716606	37.8876	0.0298219	0.00710072	0.0555218	0.00478298	0.205771	0.122732	0.0108569	0.0501443	0.05792	0.0381301	0.0319121	0.081077	0.10525	0.106412	0.073101	0.0126827
1.159	-0.0380878	0.267807	-0.0466901	0.0104077	0.00115542	-0.0352576	-0.0624151	-0.0713869	37.9044	0.0171725	0.00429066	0.0547824	0.00047043	0.208213	0.135285	0.0109371	0.0461358	0.0547651	0.0335403	0.0261795	0.0831938	0.108272	0.109178	0.0750935	0.00844062
1.1595	0.125698	0.22431	-0.132071	0.0096466	0.00835359	-0.0286843	-0.0201607	-0.0730581	37.9212	0.00896238	0.00187014	0.0501268	0	0.205731	0.149326	0.00992442	0.0416203	0.0515006	0.0287899	0.0202458	0.0853876	0.111404	0.112046	0.0771585	0.00404935
1.16	0.141673	0.152884	-0.198206	-0.0124096	0.00889803	-0.0362065	0.0140982	-0.145837	37.938	0.00818608	0.000314811	0.042391	0.00676616	0.198059	0.163861	0.00817061	0.0373336	0.049525	0.0253602	0.0157729	0.0881576	0.115232	0.115672	0.0797272	0.000607749
1.1605	0.110074	0.0574045	-0.131011	0.0301052	-0.0364028	-0.0768537	0.0282983	-0.234867	37.9548	0.0169172	0	0.0332642	0.0238886	0.185969	0.178058	0.00610527	0.0340397	0.0510648	0.0257139	0.0155722	0.0920293	0.12033	0.12075	0.08324	1.21181e-05
1.161	0.0304148	0.0734479	-0.0671505	0.0212484	-0.0466306	-0.0848992	0.018414	-0.194635	37.9716	0.0355401	0.00108498	0.0250662	0.0534738	0.17124	0.191297	0.00409343	0.0324374	0.0545215	0.0274665	0.0166452	0.098228	0.128434	0.128883	0.0888464	2.97678e-05
1.1615	-0.0255513	0.113756	-0.00201981	0.0037506	-0.0259715	-0.0544283	0.000275266	-0.138972	37.9884	0.0622944	0.00348609	0.0202193	0.0960081	0.15628	0.203135	0.00237574	0.0330614	0.0609322	0.0317374	0.0202577	0.10707	0.139906	0.140489	0.0968171	0.001505
1.162	-0.123154	0.0359961	-0.0571619	0.00328391	0.034292	-0.0226035	-0.00261843	0.0106443	38.0052	0.0933164	0.00691396	0.0206577	0.15	0.143545	0.213229	0.00108781	0.0361731	0.0721806	0.0409656	0.0293533	0.118075	0.153994	0.154941	0.106679	0.00654474
1.1625	-0.164094	-0.168387	-0.0908825	0.0246902	0.0149825	0.00379862	0.0143138	0.207406	38.022	0.1233	0.0109551	0.0273863	0.212031	0.134961	0.221329	0.00030778	0.041648	0.0861409	0.0527474	0.0411643	0.13088	0.170333	0.171758	0.118137	0.013264
1.163	-0.159639	-0.257867	-0.0544972	-0.0132327	0.0674981	0.0447258	-0.0304771	0.257105	38.0388	0.146701	0.0151913	0.0402029	0.277215	0.131576	0.227334	8.37704e-05	0.0488503	0.10107	0.0653761	0.0538416	0.144495	0.187703	0.189642	0.130319	0.0204912
1.1635	-0.190064	-0.301054	0.0312007	-0.00405877	-0.016562	0.0143003	-0.144746	0.195457	38.0556	0.159269	0.019331	0.0575549	0.339937	0.133428	0.231237	0.000431153	0.0565859	0.115037	0.0770144	0.0654212	0.157693	0.204569	0.206975	0.142137	0.027003
1.164	-0.0834209	-0.294604	0.135044	0.022279	0.00672589	0.0248612	-0.0164732	0.0227156	38.0724	0.159434	0.0232845	0.0766361	0.394817	0.139615	0.232926	0.0013325	0.0632654	0.126269	0.0860139	0.0741611	0.169244	0.219389	0.222142	0.152498	0.0317307
1.1645	0.169529	-0.163992	0.275723	0.0383232	0.0389699	0.0141539	0.0351328	-0.128958	38.0892	0.148914	0.0271467	0.0938386	0.437919	0.148499	0.232239	0.00272809	0.0672842	0.133553	0.0912786	0.0789205	0.17822	0.23099	0.233926	0.160575	0.033989
1.165	0.227429	0.063375	0.252676	-0.0161284	0.0112438	0.0125081	0.0206305	-0.185731	38.106	0.131996	0.0311258	0.105633	0.467887	0.158044	0.22937	0.00448773	0.0675108	0.136509	0.0924776	0.0793619	0.184299	0.238963	0.241901	0.166081	0.0335808
1.1655	-0.0249636	0.177435	0.106432	-0.0524071	-0.0110055	0.0204792	0.0170281	-0.235902	38.1228	0.113736	0.0354372	0.109601	0.486077	0.166228	0.225184	0.00638814	0.0636448	0.135577	0.090015	0.0759088	0.187803	0.243714	0.246492	0.169303	0.0307631
1.166	-0.120115	0.140958	0.00419781	-0.0315528	-0.00326885	0.0232183	0.00677061	-0.212478	38.1396	0.0981366	0.0401202	0.105115	0.495135	0.171367	0.220885	0.00813186	0.0562565	0.13168	0.084772	0.0695059	0.189308	0.245959	0.248454	0.170749	0.0261262
1.1665	-0.00915754	0.123216	0.00161897	-0.0125342	-0.0238474	0.0270648	0.0609378	-0.233468	38.1564	0.0872639	0.0448696	0.0932978	0.497015	0.172279	0.217399	0.00940619	0.0465356	0.125772	0.0777719	0.0613058	0.189127	0.246063	0.248202	0.17069	0.0204358
1.167	0.11015	0.0785492	0.0960519	-0.0253669	-0.0215233	0.0336551	0.0234858	-0.218511	38.1732	0.0813935	0.0490788	0.0765086	0.492126	0.1684	0.215101	0.00998942	0.0359374	0.11863	0.0699772	0.0524545	0.18717	0.24386	0.245619	0.169029	0.014501
1.1675	0.092266	-0.0207355	0.0519336	-0.0564222	-0.0200726	0.0129872	0.0283135	-0.0176407	38.19	0.079573	0.0521553	0.0576666	0.4798	0.159897	0.21404	0.00993423	0.0258478	0.110879	0.0622271	0.0439755	0.183204	0.239	0.240402	0.165541	0.00906208
1.168	0.0751115	-0.0639877	-0.109142	-0.0119297	-0.0244032	-0.0192036	0.0631043	0.155406	38.2068	0.0801546	0.0539596	0.0395828	0.459366	0.147788	0.214398	0.00976544	0.0173541	0.103139	0.0552441	0.0367104	0.177278	0.231513	0.232615	0.160261	0.00469942
1.1685	0.177963	-0.0815454	-0.277034	0.040033	-0.00169286	-0.0221056	0.0391413	0.19747	38.2236	0.0812408	0.0550397	0.0244494	0.43133	0.133898	0.216794	0.0105574	0.0111316	0.0961863	0.0497037	0.0313485	0.170049	0.222234	0.223123	0.153775	0.00181577
1.169	0.20028	-0.143082	-0.384224	0.0893182	-0.0212716	-0.0367636	0.0365497	0.240781	38.2404	0.0811332	0.0563367	0.0135928	0.398076	0.120521	0.222073	0.0138163	0.00743315	0.0909141	0.0461864	0.0283699	0.162789	0.212815	0.213595	0.147232	0.000595687
1.1695	-0.108823	-0.0727795	-0.354055	0.100672	0.0255914	-0.00987924	-0.0110949	0.295586	38.2572	0.0787532	0.0585119	0.00746248	0.363784	0.109822	0.230568	0.0211609	0.00616186	0.0874599	0.0442188	0.0269536	0.157158	0.205471	0.206205	0.142144	0.000272173
1.17	-0.270117	0.126721	-0.176387	0.0655378	0.014331	-0.0134206	-0.0888849	0.382063	38.274	0.0738755	0.0614214	0.00576259	0.333629	0.103275	0.241439	0.0338384	0.00699196	0.0859566	0.0434481	0.0264736	0.154484	0.201976	0.202697	0.139726	0.000252608
1.1705	-0.0887518	0.261408	-0.0295543	0.0301596	0.00349656	0.0204669	-0.0880168	0.373191	38.2908	0.0670181	0.0641083	0.00765176	0.312511	0.101346	0.252671	0.0522133	0.00948543	0.0864957	0.043759	0.0267006	0.155353	0.203109	0.203837	0.140511	0.000308473
1.171	-0.0421427	0.172031	0.0312777	-0.0398823	0.0198695	0.0103117	-0.0480628	0.286163	38.3076	0.0591073	0.0653105	0.0119592	0.303688	0.103494	0.261703	0.0753922	0.0131819	0.0886981	0.0447926	0.0272523	0.159519	0.208562	0.209302	0.14428	0.000202314
1.1715	0.0352322	0.0249135	0.11343	-0.0610801	0.00692634	0.0162891	-0.0343532	0.246928	38.3244	0.0511277	0.064179	0.0174238	0.307825	0.108447	0.266295	0.101183	0.0176574	0.0921189	0.0464216	0.0281468	0.165927	0.216949	0.21771	0.150079	7.09564e-05
1.172	0.0697484	-0.0200933	0.106349	-0.0167474	-0.00997859	0.0143418	-0.016839	0.0834512	38.3412	0.0438625	0.0607749	0.0229387	0.322775	0.114688	0.265312	0.12646	0.0225301	0.0960474	0.0483589	0.0292797	0.173113	0.226348	0.227139	0.15658	1.40159e-05
1.1725	0.0773188	0.0635489	0.0429225	-0.000850021	-0.0027567	0.0436288	0.018738	-0.0722699	38.358	0.0377	0.0560877	0.0277462	0.34417	0.120948	0.259137	0.147909	0.0274228	0.0996585	0.0501692	0.0303681	0.179642	0.234886	0.235705	0.162486	3.49337e-06
1.173	-0.0538645	0.0623738	0.145755	-0.0447919	-0.00684441	0.0368566	0.0213501	-0.140755	38.3748	0.0325683	0.051611	0.0315174	0.36653	0.126507	0.24947	0.162869	0.0319324	0.102303	0.0514993	0.0311719	0.184413	0.241124	0.241965	0.166801	1.63814e-06
1.1735	-0.178702	-0.0523555	0.16827	-0.0704473	-0.00479179	-0.0110928	0.0541669	-0.206955	38.3916	0.0280583	0.048695	0.0343225	0.3846	0.131276	0.238465	0.169976	0.0356598	0.103621	0.0521624	0.0315731	0.186788	0.24423	0.245082	0.16895	1.48814e-06
1.174	-0.047179	-0.106232	0.126401	-0.0728205	-0.0123058	-0.0243349	0.0478363	-0.282685	38.4084	0.0236942	0.0480038	0.0364657	0.394471	0.135644	0.227745	0.169363	0.0383024	0.103495	0.0520988	0.0315345	0.186561	0.243932	0.244783	0.168744	1.41967e-06
1.1745	-0.102064	-0.153202	-0.0373627	-0.0344957	0.0234387	-0.0258429	0.0154196	-0.405414	38.4252	0.0192345	0.0493304	0.0382115	0.394146	0.140166	0.217988	0.162515	0.0397576	0.102004	0.051349	0.031081	0.183874	0.240419	0.241258	0.166313	1.88654e-06
1.175	-0.0471647	-0.262649	-0.113916	0.0221363	0.0512529	-0.0357441	-0.002282	-0.442218	38.442	0.0148328	0.0518111	0.0395362	0.383548	0.145211	0.209277	0.151815	0.0401541	0.0993962	0.0500366	0.0302872	0.179171	0.23427	0.235087	0.162059	2.63542e-06
1.1755	0.00857388	-0.302696	-0.0701971	0.0382212	0.0194657	-0.0211177	-0.0383047	-0.369622	38.4588	0.0109202	0.05441	0.0400267	0.364153	0.150756	0.201885	0.14003	0.0397958	0.0960842	0.0483735	0.0292847	0.17319	0.226449	0.227239	0.156649	8.48227e-06
1.176	0.0275325	-0.171694	-0.10264	0.0278947	0.0116636	-0.0138943	-0.0654727	-0.218946	38.4756	0.00788975	0.0564213	0.0389979	0.33844	0.156425	0.196888	0.12978	0.0390849	0.0926181	0.0466316	0.0282331	0.166934	0.218269	0.219031	0.150991	1.25073e-05
1.1765	0.0886366	-0.00374667	0.0391918	0.0514273	-0.00959567	-0.0122873	-0.078033	-0.12544	38.4924	0.00582436	0.0577239	0.0358242	0.309349	0.161687	0.196089	0.122996	0.0384548	0.089611	0.0451189	0.0273187	0.16151	0.211178	0.211915	0.146086	1.4066e-05
1.177	0.153775	0.201102	0.221148	0.0292026	-0.0159673	-0.027321	0.116628	-0.0447793	38.5092	0.00444108	0.0586881	0.0303445	0.279786	0.166048	0.201304	0.120522	0.0382715	0.0875769	0.0440885	0.0266885	0.157861	0.206406	0.207127	0.142785	4.81574e-06
1.1775	0.175023	0.278179	0.298626	0.0457771	-0.0481316	-0.0279224	0.100233	0.0632483	38.526	0.00327773	0.0598584	0.0230895	0.252161	0.16918	0.213378	0.122007	0.0386928	0.0868009	0.0436953	0.026448	0.156469	0.204586	0.2053	0.141526	1.20179e-06
1.178	0.101634	0.272558	0.33733	-0.00600134	-0.0400211	0.0086293	0.0416841	0.30015	38.5428	0.00201214	0.0615935	0.0151684	0.228045	0.170987	0.231359	0.126088	0.0395725	0.0871903	0.0438913	0.0265667	0.157171	0.205504	0.206221	0.14216	1.17408e-06
1.1785	-0.0747424	0.222677	0.292965	-0.0221604	0.00173567	0.0156649	-0.0253454	0.416164	38.5596	0.000732682	0.0638411	0.00792767	0.208044	0.171596	0.252261	0.130869	0.040495	0.0882911	0.0444454	0.0269021	0.159155	0.208099	0.208825	0.143955	1.18633e-06
1.179	-0.120054	0.199053	0.112501	-0.0304808	0.0281872	0.0400035	-0.0244059	0.367558	38.5764	0	0.0661878	0.00258823	0.191909	0.171313	0.271747	0.134589	0.0409358	0.0894444	0.045026	0.0272535	0.161234	0.210817	0.211552	0.145836	1.20179e-06
1.1795	-0.0529684	0.132124	-0.017017	-0.0462276	0.0451504	0.0479739	-0.0656314	0.245662	38.5932	0.000689728	0.0681793	0	0.178796	0.170531	0.285544	0.13624	0.0404702	0.0900283	0.0453199	0.0274314	0.162287	0.212193	0.212933	0.146788	1.20963e-06
1.18	0.00291807	-0.0646841	0.0057843	-0.0788672	0.0142879	-0.00320873	-0.056109	0.0485041	38.61	0.00373927	0.0697873	0.000543525	0.167604	0.169595	0.290969	0.135921	0.0389418	0.0897	0.0451546	0.0273313	0.161695	0.211419	0.212157	0.146252	1.20524e-06
1.1805	-0.0466464	-0.181317	-0.100348	-0.0249129	0.0150765	-0.000997599	0.0161067	-0.106896	38.6268	0.00987602	0.0717832	0.00412639	0.157402	0.168703	0.287797	0.134755	0.0365155	0.0885227	0.044562	0.0269726	0.159572	0.208644	0.209372	0.144333	1.18963e-06
1.181	-0.0339243	-0.161626	-0.349805	-0.0334448	-0.0110193	-0.0171131	0.0542917	-0.170054	38.6436	0.0193396	0.075687	0.0102199	0.1478	0.1679	0.278118	0.134355	0.0336091	0.0869295	0.0437662	0.026497	0.156684	0.204868	0.205583	0.14172	9.9215e-06
1.1815	0.0157858	-0.0808562	-0.52717	-0.0269352	0.00540868	0.000951246	0.0159237	-0.252679	38.6604	0.0316463	0.0831353	0.0179694	0.139025	0.167183	0.265384	0.136055	0.0307769	0.0882253	0.0465281	0.0302453	0.153535	0.200572	0.201459	0.138817	0.00299143
1.182	0.0347411	-0.0485412	-0.529152	0.0529772	-0.0125203	0.00535836	0.00206097	-0.239273	38.6772	0.0454712	0.0949089	0.0263565	0.131599	0.166589	0.253161	0.140329	0.0285854	0.0941101	0.0546369	0.040219	0.150763	0.196511	0.197839	0.136176	0.0102648
1.1825	-0.0298963	-0.0862227	-0.409178	0.103939	-0.0362855	0.00557263	-0.0473468	-0.112437	38.694	0.0587621	0.110094	0.0343279	0.125852	0.16618	0.24406	0.146677	0.0274917	0.10132	0.0637944	0.0512033	0.149386	0.194243	0.196053	0.134788	0.0180777
1.183	0.0119251	-0.103052	-0.180715	0.12229	-0.0584986	-0.00458108	-0.0934481	-0.0540516	38.7108	0.0691488	0.125837	0.0408219	0.121608	0.165991	0.239322	0.154002	0.0277475	0.108458	0.0723551	0.0612742	0.14934	0.193762	0.19601	0.134617	0.0250978
1.1835	0.103157	-0.046856	0.0698125	0.0850102	-0.0353883	-0.0348934	0.0436204	0.0799891	38.7276	0.0746031	0.137986	0.0447832	0.118167	0.165953	0.239128	0.161284	0.0293414	0.113793	0.0784062	0.06825	0.150204	0.194606	0.197155	0.135311	0.029855
1.184	0.0804525	0.0272499	0.175687	0.0679969	-0.0188579	-0.015899	0.0646491	0.126243	38.7444	0.0741071	0.142555	0.0453114	0.11456	0.165836	0.243245	0.168154	0.0319902	0.115806	0.0802978	0.070259	0.151552	0.196294	0.198927	0.136507	0.0310957
1.1845	0.0103187	0.068598	0.282469	0.0277775	-0.039156	-0.0195307	0.0607536	0.132153	38.7612	0.0680512	0.137409	0.0419778	0.10995	0.165347	0.25141	0.174948	0.0351888	0.113823	0.077296	0.0664703	0.153184	0.198598	0.201062	0.138036	0.0282645
1.185	-0.0341996	0.0564599	0.328758	-0.0300859	0.0142932	0.124398	-0.0143767	0.106684	38.778	0.058141	0.123242	0.0351347	0.103983	0.164368	0.263248	0.18222	0.038314	0.108308	0.0699417	0.0575127	0.155145	0.20155	0.203618	0.139928	0.0217945
1.1855	0.0236913	0.0865972	0.223281	-0.031689	0.0247841	0.00571969	-0.054547	0.152761	38.7948	0.0468216	0.103274	0.0259742	0.0969503	0.163166	0.277988	0.190059	0.0407559	0.100684	0.0598859	0.0453055	0.157569	0.205246	0.206777	0.142282	0.0130064
1.186	0.11768	0.0554243	0.0714703	-0.0241332	0.0776226	-0.00978092	-0.0577237	0.169296	38.8116	0.0365108	0.0819576	0.0162883	0.089663	0.162433	0.294198	0.197694	0.0420514	0.0928348	0.0493768	0.0324895	0.160471	0.209596	0.210561	0.145077	0.00373803
1.1865	-0.0828592	0.0117206	0.123331	-0.080514	0.041866	-0.0297602	-0.0362757	0.209621	38.8284	0.0289971	0.0634162	0.00802258	0.0831632	0.163079	0.309658	0.203594	0.0419929	0.0903146	0.0454648	0.0275198	0.162801	0.212865	0.213608	0.147253	2.27846e-06
1.187	-0.167233	-0.031742	0.0626162	-0.0914588	-0.00268586	-0.0248779	-0.0143755	0.132014	38.8452	0.0252232	0.0503511	0.00280242	0.0784368	0.165902	0.321517	0.206034	0.0406699	0.0913038	0.045962	0.02782	0.164586	0.215199	0.21595	0.148867	1.2268e-06
1.1875	-0.141974	-0.0668872	0.0165007	-0.0712822	0.000760387	-0.0152063	-0.018015	-0.0287252	38.862	0.025412	0.0436546	0.00159332	0.0761866	0.17133	0.3269	0.203944	0.0384188	0.0920924	0.046359	0.0280603	0.166007	0.217058	0.217815	0.150153	1.23737e-06
1.188	-0.0420157	-0.139438	-0.0404418	-0.013277	-0.0138616	-0.032591	0.0420815	-0.142712	38.8788	0.0293278	0.0426575	0.00455846	0.0766606	0.17928	0.323849	0.197685	0.0357273	0.0924449	0.0465364	0.0281677	0.166643	0.217889	0.218649	0.150728	1.2421e-06
1.1885	0.0184929	-0.234677	-0.00300267	-0.015736	0.0102246	-0.0168701	-0.0114124	-0.151549	38.8956	0.0364546	0.0457443	0.0110922	0.0795366	0.189119	0.312167	0.189308	0.0331351	0.092323	0.0464751	0.0281306	0.166423	0.217602	0.218361	0.150529	1.24108e-06
1.189	-0.0894796	-0.194675	-0.0591586	-0.00806868	-0.00043562	0.0209847	0.0408893	-0.0617331	38.9124	0.0460317	0.0510636	0.0200062	0.0839419	0.1997	0.293644	0.182028	0.0311552	0.0919014	0.046266	0.0280071	0.165655	0.216597	0.217353	0.149834	5.70743e-06
1.1895	-0.0170568	-0.0171454	-0.0432407	0.0149648	-0.0107268	0.0132395	0.0022117	0.0574704	38.9292	0.0569866	0.0570913	0.0297691	0.0886076	0.209484	0.27167	0.179213	0.0302385	0.0935546	0.0487161	0.0310826	0.164428	0.214857	0.21575	0.148683	0.00229221
1.19	-0.018619	0.0858537	-0.0240502	0.0257619	-0.000740929	0.0016638	0.0791549	0.0842987	38.946	0.0679175	0.062917	0.0387703	0.0921299	0.216818	0.250435	0.183285	0.0307613	0.0985737	0.0552562	0.0389918	0.163041	0.212702	0.213943	0.147324	0.00796455
1.1905	-0.0501452	0.0599214	-0.018802	-0.0344428	0.00707245	0.021187	0.0662326	-0.000720127	38.9628	0.0772587	0.0681807	0.04558	0.0932985	0.220379	0.233848	0.194865	0.0329798	0.103379	0.0612072	0.0460704	0.16252	0.211723	0.213273	0.146761	0.0129563
1.191	-0.0205119	0.134042	-0.136721	-0.0125292	0.00772011	0.0141438	0.0365106	-0.047481	38.9796	0.0836314	0.0727982	0.0491916	0.0914686	0.219709	0.22449	0.212378	0.036937	0.107353	0.0657985	0.0513998	0.162946	0.21206	0.213841	0.147079	0.0166182
1.1915	0.00662623	0.154756	-0.0577444	0.0243031	0.00814226	-0.00999327	0.0468891	-0.138843	38.9964	0.0862438	0.0767157	0.0492227	0.0868632	0.215458	0.223122	0.232316	0.0423678	0.110097	0.068646	0.0545664	0.164082	0.213421	0.215336	0.148068	0.0186902
1.192	0.134984	0.11365	0.0263063	0.0749886	0.0396354	0.0293058	0.00773155	-0.0782259	39.0132	0.0851551	0.0798289	0.0460485	0.0806223	0.209138	0.228939	0.250215	0.0486534	0.111457	0.0696966	0.0555625	0.165582	0.215352	0.217306	0.149416	0.0192073
1.1925	0.166155	0.133026	-0.000170942	0.0911392	0.0460416	0.0156584	-0.000995601	-0.0651723	39.03	0.0812406	0.082025	0.04083	0.0744698	0.20256	0.240435	0.262123	0.0548936	0.111631	0.0692635	0.0547878	0.167249	0.217575	0.219492	0.150937	0.0184715
1.193	0.274225	0.20515	-0.0344756	0.034496	-0.0315869	-0.0131249	-0.0344178	-0.186106	2.87	0.134498	0.0871781	0.223418	0.0376315	0.26534	0.0744552	0.0662174	0.055869	0.147415	0.136659	0.144188	0.103362	0.12986	0.135843	0.0918699	0.0882627
1.1935	0.149318	0.162662	0.0616485	-0.0108864	-0.0516104	-0.0109177	-0.0404814	-0.234602	2.88025	0.152063	0.0858431	0.232014	0.0363382	0.27974	0.0690092	0.0754023	0.0592162	0.154623	0.143619	0.15168	0.107694	0.135242	0.141539	0.0957017	0.0929708
1.194	-0.131508	0.0295138	0.159197	-0.0221417	-0.070268	-0.00980925	-0.0453609	-0.196198	2.8905	0.170691	0.0867759	0.243623	0.0367618	0.290809	0.0639553	0.0855485	0.0608395	0.16299	0.15202	0.160889	0.111883	0.140365	0.147051	0.0993822	0.0988919
1.1945	-0.0902831	-0.0665262	0.0722989	-0.0474583	0.0268861	-0.0244153	-0.0866208	-0.0699843	2.90075	0.189798	0.0899699	0.257623	0.0387343	0.297803	0.059398	0.0960498	0.0606518	0.172124	0.161514	0.171455	0.11562	0.144836	0.151971	0.102635	0.105811
1.195	-0.168917	-0.121098	0.00536883	-0.0364391	0.0588786	0.0176693	-0.0750993	-0.00421161	2.911	0.208794	0.0952873	0.273338	0.0420309	0.300285	0.0553183	0.106205	0.0587462	0.181626	0.171737	0.182996	0.118606	0.148279	0.155908	0.105194	0.113499
1.1955	-0.0955743	-0.104687	-0.100323	-0.0177332	0.029693	0.0330049	-0.0656355	0.0810237	2.92125	0.22708	0.102459	0.290148	0.046385	0.298121	0.0516053	0.115244	0.0553617	0.191108	0.182331	0.195138	0.120566	0.150349	0.1585	0.106816	0.121725
1.196	-0.0525523	-0.178838	-0.152811	-0.0596241	0.00173924	0.006886	-0.101599	0.113797	2.9315	0.244076	0.111077	0.307517	0.0514853	0.291488	0.0481007	0.122374	0.0508502	0.200216	0.192958	0.207518	0.121272	0.150761	0.159449	0.107298	0.130265
1.1965	0.035172	-0.2061	-0.0731674	-0.075226	-0.0283761	0.0053748	0.0635672	0.107348	2.94175	0.259259	0.120608	0.325008	0.0569828	0.280801	0.0446476	0.126842	0.045626	0.208628	0.203302	0.219793	0.120552	0.149302	0.158526	0.106488	0.1389
1.197	0.159136	-0.0933981	0.0219375	-0.000326334	-0.0507033	-0.0155368	0.130177	0.134828	2.952	0.272227	0.130419	0.342239	0.0624927	0.266688	0.0411266	0.128034	0.0401251	0.216072	0.21307	0.231631	0.118317	0.14587	0.155615	0.10431	0.147409
1.1975	0.157929	0.0027744	0.0140789	0.0331759	-0.0157173	0.00288803	0.0389483	0.172149	2.96225	0.28275	0.139821	0.35883	0.0676054	0.249924	0.0374762	0.125556	0.034763	0.222322	0.221991	0.242715	0.114569	0.140481	0.150719	0.100771	0.15557
1.198	0.0673238	-0.0523414	0.00269961	0.050402	-0.0234261	-0.0152424	0.0256478	0.146568	2.9725	0.290848	0.148134	0.374373	0.0719065	0.231409	0.0336987	0.119329	0.0299082	0.227224	0.229834	0.252754	0.109429	0.133304	0.143993	0.0959816	0.163168
1.1985	0.0158477	0.0583213	0.0401283	0.0439095	-0.0399281	-0.0273723	0.0183382	0.137691	2.98275	0.29681	0.154754	0.388411	0.0750012	0.212113	0.0298534	0.10961	0.0258688	0.230706	0.236425	0.261506	0.103125	0.124653	0.13574	0.0901545	0.170006
1.199	-0.0624001	0.185422	0.182959	0.0254809	0.0036636	-0.0353644	0.0188784	0.0681788	2.993	0.3012	0.159225	0.400465	0.0765552	0.193029	0.0260418	0.0969909	0.0228855	0.232798	0.241672	0.268809	0.0959944	0.114974	0.126398	0.0835958	0.175932
1.1995	-0.138689	0.189252	0.20129	0.00179075	-0.0114768	-0.0117687	0.0116905	0.0243134	3.00325	0.304792	0.161282	0.410064	0.0763286	0.175102	0.0223879	0.0823229	0.0211375	0.233629	0.24557	0.274595	0.0884428	0.104805	0.116502	0.0766751	0.180851
1.2	-0.046291	0.0720831	0.104551	0.0511531	0.0116451	-0.0268736	-0.0199988	0.042097	3.0135	0.308467	0.160882	0.416799	0.0742194	0.159144	0.0190173	0.0666277	0.0207405	0.233413	0.24821	0.278898	0.0809093	0.0947224	0.106628	0.0697897	0.184735
1.2005	0.099462	0.0555941	-0.129306	0.0855038	0.0356899	-0.0113195	0.0384247	0.00950196	3.02375	0.313062	0.158179	0.42035	0.0702765	0.145765	0.0160378	0.0509787	0.0217516	0.232411	0.249739	0.281824	0.0738156	0.0852751	0.0973274	0.0633207	0.187609
1.201	0.106789	0.0791886	-0.218427	0.0296987	0.0619925	-0.0238034	0.0436918	-0.0439626	3.034	0.319208	0.153501	0.420527	0.0647063	0.135317	0.0135221	0.0363882	0.0241588	0.230882	0.250331	0.283523	0.0675185	0.0769262	0.08907	0.0575897	0.189533
1.2015	-0.0445076	-0.0119495	-0.0674899	-0.0323194	0.0261146	0.0404221	-0.010173	-0.0171432	3.04425	0.3272	0.147292	0.417273	0.0578417	0.127885	0.011499	0.0237063	0.0278772	0.229038	0.250141	0.284135	0.0622757	0.0700086	0.0821937	0.0528284	0.190577
1.202	-0.0650348	-0.111992	-0.0166758	-0.0206661	0.0104231	0.0670723	-0.025458	-0.053343	3.0545	0.336939	0.140056	0.410705	0.0501103	0.123289	0.00994831	0.0135383	0.0327356	0.227022	0.249288	0.283778	0.0582201	0.0646921	0.0768729	0.0491559	0.190806
1.2025	0.05676	-0.10814	-0.089998	0.00963557	0.00114347	0.0260938	-0.0315861	-0.054461	3.06475	0.347959	0.132302	0.401123	0.041984	0.121141	0.00880747	0.00621373	0.0384811	0.224899	0.247847	0.282539	0.0553616	0.0609861	0.073121	0.0465801	0.190279
1.203	-0.0386505	-0.0663201	-0.0412111	0.022378	-0.0421622	0.0299631	0.0294696	-0.0872186	3.075	0.359534	0.124508	0.389027	0.0339369	0.120889	0.00798061	0.00177051	0.0447847	0.222679	0.245869	0.280495	0.0535958	0.05875	0.070801	0.0450052	0.189063
1.2035	-0.184869	-0.130312	-0.0119221	-0.000659039	-0.0324535	0.0343438	0.021401	-0.125639	3.08525	0.370839	0.117101	0.375083	0.0264059	0.121894	0.00735451	0	0.0512659	0.220348	0.243411	0.277742	0.0527359	0.0577346	0.0696682	0.0442608	0.187247
1.204	-0.356263	-0.180583	0.0241663	-0.0615843	0.0046003	0.0145514	-0.0219008	-0.100699	3.0955	0.381121	0.110442	0.360092	0.0197579	0.123487	0.0068124	0.00049273	0.0575246	0.217907	0.240563	0.274425	0.0525438	0.0576204	0.0694103	0.044129	0.184959
1.2045	-0.293134	-0.201432	0.125953	-0.0318837	-0.0123263	-0.0151034	-0.0414781	-0.0892469	3.10575	0.38983	0.104833	0.344922	0.0142729	0.125038	0.00624911	0.0027247	0.063185	0.215396	0.237472	0.270755	0.0527683	0.0580687	0.0696983	0.0443795	0.182377
1.205	-0.0420607	-0.0718587	0.231007	-0.0497985	-0.00441868	-0.0130835	-0.012384	-0.0717239	3.116	0.396685	0.100505	0.330463	0.0101279	0.126	0.00558396	0.00612622	0.0679502	0.212916	0.234348	0.267019	0.0531722	0.0587556	0.0702216	0.0447936	0.179727
1.2055	0.0161162	-0.0361032	0.311402	-0.0375718	-0.00373975	-0.0191246	0.00942696	-0.0493446	3.12625	0.401653	0.0976245	0.317584	0.00740015	0.125938	0.00477146	0.0101601	0.0716528	0.210627	0.231463	0.263567	0.0535527	0.0593999	0.0707147	0.0451827	0.177277
1.206	0.135087	-0.0493254	0.178193	-0.0155745	-0.00599362	-0.0117596	-0.0242492	-0.015448	3.1365	0.404868	0.096285	0.307088	0.00606692	0.124552	0.00380994	0.0143735	0.0743056	0.208735	0.229123	0.260785	0.0537513	0.0597771	0.0709703	0.0453984	0.175316
1.2065	0.131696	0.0809062	-0.0586237	0.000461555	0.00830448	-0.0168196	-0.0463787	0.0676359	3.14675	0.406509	0.0965172	0.299675	0.00602509	0.121679	0.0027455	0.0184354	0.0761241	0.207467	0.227641	0.259058	0.0536575	0.0597258	0.0708442	0.0453354	0.174124
1.207	0.164048	0.134846	-0.170392	-0.0338896	0.00526506	-0.0193369	-0.110305	0.111986	3.157	0.406711	0.0982805	0.295881	0.00710404	0.117302	0.00167321	0.0221485	0.07753	0.207033	0.227294	0.258721	0.053209	0.0591502	0.0702552	0.044933	0.173943
1.2075	0.133346	0.159595	-0.244903	-0.0239745	0.00943065	-0.041199	-0.0735975	0.175537	3.16725	0.405485	0.10147	0.296036	0.00909439	0.111528	0.000733698	0.0254426	0.0791202	0.207601	0.228289	0.260021	0.0523888	0.0580178	0.0691816	0.0441728	0.174945
1.208	0.156157	0.128706	-0.459802	-0.00195966	0.0237095	-0.0271702	0.00383183	0.172519	3.1775	0.402732	0.105915	0.300186	0.011768	0.104591	0.000106085	0.0283592	0.0816107	0.209264	0.230727	0.263072	0.051227	0.0563632	0.0676629	0.0430804	0.177206
1.2085	0.213817	0.12881	-0.578225	-0.0293121	0.0394946	0.00033107	0.0107878	0.124935	3.18775	0.398287	0.111395	0.308089	0.0149052	0.0968219	0	0.0310232	0.0857643	0.212043	0.234601	0.267853	0.0498	0.0542878	0.0657995	0.0417255	0.180705
1.209	0.232151	0.148892	-0.276452	-0.0237887	0.0343591	-0.0192989	-0.0146563	0.0172586	3.198	0.392023	0.117658	0.319205	0.0183139	0.0886423	0.000643138	0.03361	0.0922974	0.215887	0.239804	0.274219	0.0482325	0.0519615	0.0637545	0.0402228	0.185323
1.2095	0.0977922	0.075572	0.166339	0.0365228	-0.00493984	-0.00603656	0.12408	-0.00910762	3.20825	0.38395	0.12446	0.332764	0.021849	0.0805224	0.002273	0.0363044	0.101798	0.220704	0.246161	0.281938	0.0466915	0.0496137	0.0617467	0.038727	0.190881
1.21	-0.0961204	0.0369491	0.313514	0.0781847	-0.035531	-0.00720776	0.104749	-0.0794037	3.2185	0.374292	0.131589	0.347841	0.0254229	0.0729373	0.0051206	0.0392593	0.114626	0.226378	0.253458	0.290725	0.045375	0.0475163	0.0600351	0.0374209	0.197156
1.2105	-0.163223	0.0434943	0.193715	0.018807	-0.0394128	0.0260309	0.0258374	-0.0633892	3.22875	0.3635	0.138888	0.36346	0.0290081	0.0663104	0.00940316	0.04256	0.130847	0.232785	0.261465	0.300279	0.0444916	0.0459563	0.0588932	0.0364977	0.203915
1.211	-0.0766107	0.0399896	-0.0238107	0.0602129	0.00599391	0.0245724	0.0664208	-0.0822121	3.239	0.352209	0.146266	0.378683	0.0326263	0.0609529	0.0153057	0.0461957	0.150175	0.239792	0.26995	0.310294	0.0442335	0.0451991	0.0585723	0.0361357	0.210921
1.2115	-0.0606746	0.0690425	-0.0356261	0.0607888	0.0445622	0.0254026	0.0370664	-0.0798357	3.24925	0.341127	0.153695	0.392668	0.0363298	0.0570279	0.0229771	0.0500474	0.17198	0.247242	0.278666	0.320458	0.0447524	0.045457	0.0592709	0.0364761	0.217939
1.212	-0.0362919	0.102402	0.0100139	0.00647777	0.018761	0.0293777	0.0904116	-0.153859	3.2595	0.330929	0.161188	0.404721	0.040178	0.0545265	0.0325123	0.0538887	0.1953	0.254938	0.287344	0.330439	0.0461349	0.0468579	0.0611021	0.0376019	0.224729
1.2125	-0.0166372	0.0777975	0.119512	-0.0303282	-0.0171535	0.0153391	0.0445609	-0.195533	3.26975	0.322162	0.168768	0.414308	0.0442159	0.0532843	0.0439524	0.0574083	0.218929	0.262637	0.295687	0.339887	0.0483964	0.0494365	0.0640853	0.0395314	0.231043
1.213	5.6143e-05	0.0508146	0.232776	-0.0264729	-0.0314926	0.0368438	-0.00125403	-0.13361	3.28	0.315181	0.176434	0.421089	0.0484572	0.053008	0.0572676	0.0602505	0.241511	0.270051	0.303374	0.348432	0.0514779	0.0531308	0.0681427	0.0422161	0.236633
1.2135	-0.0147197	-0.0579766	0.295474	0.00495858	-0.020655	0.0287051	-0.0459742	-0.0357817	3.29025	0.310124	0.184132	0.424911	0.0528739	0.0533305	0.0723589	0.0620663	0.261661	0.276863	0.310072	0.355703	0.0552617	0.0578015	0.0731191	0.0455537	0.241251
1.214	-0.012511	-0.246939	0.224765	0.018407	0.022625	0.0056847	-0.0641028	-0.0135723	3.3005	0.306903	0.191734	0.425837	0.0573927	0.0538617	0.0890445	0.0625771	0.278114	0.282761	0.315468	0.361358	0.0595842	0.0632478	0.0787993	0.0494004	0.244681
1.2145	-0.00356732	-0.385515	0.177286	-0.0161468	0.00207035	0.000799	-0.0707137	0.0885019	3.31075	0.305235	0.199047	0.424126	0.0618983	0.0542428	0.107063	0.0616237	0.289841	0.287467	0.319301	0.36512	0.0642579	0.0692346	0.0849367	0.0535896	0.246752
1.215	0.0475953	-0.387158	0.150928	-0.037278	0.00590434	0.00258079	-0.0645832	0.189457	3.321	0.304693	0.205835	0.420236	0.0662446	0.054187	0.126066	0.0592111	0.296175	0.290778	0.321406	0.366826	0.0690875	0.0755124	0.0912752	0.0579467	0.247371
1.2155	0.0851278	-0.23261	0.0546514	-0.0565354	-0.00281135	-0.0245221	-0.060701	0.135002	3.33125	0.3048	0.211863	0.414774	0.07027	0.053504	0.145622	0.0555178	0.29684	0.292597	0.321737	0.366449	0.0738878	0.0818385	0.0975715	0.0623037	0.246544
1.216	-0.0292935	-0.0317453	-0.0210633	-0.00599562	-0.0490552	-0.0141284	0.0205158	0.0816879	3.3415	0.305103	0.216949	0.408458	0.0738187	0.0521123	0.165212	0.050887	0.291984	0.292953	0.320391	0.364134	0.0784933	0.0879894	0.103609	0.066509	0.244389
1.2165	-0.0353315	0.0878536	-0.00651888	0.0281157	-0.0294302	-0.00497015	0.0152795	0.121924	3.35175	0.30525	0.221003	0.402042	0.0767592	0.05003	0.184237	0.0457784	0.282115	0.291997	0.317606	0.36018	0.0827607	0.0937642	0.1092	0.0704286	0.241133
1.217	-0.145819	0.254714	-0.0334569	0.0155396	-0.0245863	-0.0661149	0.0486134	0.246657	3.362	0.305026	0.22406	0.396248	0.0790044	0.0473571	0.202031	0.0407049	0.268064	0.289989	0.313739	0.355029	0.0865672	0.0989831	0.114184	0.0739457	0.237096
1.2175	-0.229016	0.333056	-0.219558	0.0440473	-0.00381565	-0.0619283	-0.000811329	0.161683	3.37225	0.304345	0.22627	0.391691	0.0805231	0.0442411	0.217893	0.0361591	0.250886	0.287258	0.309225	0.349207	0.0898041	0.103481	0.11842	0.0769549	0.23266
1.218	-0.13684	0.383566	-0.245172	0.0371697	0.0534769	-0.0123217	-0.0360802	0.0780436	3.3825	0.303208	0.227882	0.388832	0.0813531	0.040845	0.231151	0.0325443	0.231774	0.284158	0.304527	0.343275	0.0923758	0.107109	0.121783	0.0793625	0.228225
1.2185	-0.125396	0.269025	-0.187012	0.0175801	0.0238797	0.0160116	-0.0275361	-0.0502647	3.39275	0.301628	0.229206	0.387957	0.0816012	0.0373154	0.241223	0.0301247	0.211944	0.281025	0.300077	0.337753	0.0941972	0.109734	0.124162	0.0810845	0.224165
1.219	-0.109048	-0.0207295	-0.0768231	-0.0344621	-0.0144685	0.00999342	-0.0877648	-0.141602	3.403	0.299572	0.230571	0.389178	0.0814386	0.0337604	0.247695	0.0289911	0.192535	0.278137	0.296234	0.333076	0.0952011	0.111249	0.125471	0.0820545	0.220789
1.2195	-0.0781577	-0.329468	-0.0340436	-0.0278212	-0.0487496	0.00650674	-0.1093	-0.159849	3.41325	0.29693	0.232278	0.392452	0.0810757	0.0302375	0.25038	0.0290653	0.174536	0.275692	0.293254	0.32955	0.0953436	0.111584	0.125652	0.0822288	0.218316
1.22	-0.0324322	-0.356603	-0.0856943	-0.0263934	-0.0127523	0.0155389	-0.0113427	-0.135162	3.4235	0.293522	0.234563	0.397603	0.0807273	0.0267536	0.249372	0.0301168	0.158724	0.273803	0.291273	0.327337	0.0946168	0.11072	0.124694	0.0815981	0.216861
1.2205	0.0773384	-0.304291	-0.114616	0.0371396	0.0212564	-0.00465021	0.0848018	-0.0830403	3.43375	0.289139	0.237553	0.404359	0.0805691	0.0232787	0.245043	0.0318079	0.145654	0.272503	0.290319	0.326465	0.0930518	0.1087	0.12264	0.0801904	0.216437
1.221	0.21453	-0.245929	-0.115975	0.0377364	0.00449679	-0.00190671	0.0444395	-0.106801	3.444	0.28361	0.241232	0.412379	0.0807046	0.019769	0.238033	0.0337415	0.135643	0.271756	0.290319	0.326834	0.0907288	0.10563	0.119593	0.0780795	0.216968
1.2215	0.243154	-0.205476	-0.124622	0.00652732	0.0483335	0.0296913	-0.000569236	-0.146112	3.45425	0.276854	0.245439	0.421288	0.0811551	0.0161967	0.229189	0.0355223	0.128808	0.271483	0.291127	0.328254	0.0877786	0.101693	0.115726	0.0753865	0.218304
1.222	0.256992	-0.128039	-0.120236	-0.00842552	0.024426	0.0391162	-0.0732113	-0.0550248	3.4645	0.268944	0.249879	0.430695	0.0818697	0.01258	0.219512	0.0368162	0.125074	0.271587	0.292553	0.33047	0.0843931	0.09715	0.111289	0.0722887	0.220247
1.2225	0.260236	-0.019321	-0.0920692	-0.0264254	0.0202532	0.0237492	0.0165253	0.0277851	3.47475	0.26012	0.254166	0.440218	0.0827547	0.0090088	0.210088	0.0373996	0.124214	0.271979	0.294394	0.333201	0.0808284	0.0923499	0.106617	0.0690218	0.222568
1.223	0.174946	0.113853	-0.012042	-0.0494141	0.00644096	0.00140613	0.109544	0.0227228	3.485	0.25078	0.25788	0.449503	0.083705	0.00566157	0.202033	0.0371922	0.125851	0.272592	0.296444	0.336156	0.0774056	0.087727	0.102133	0.0658806	0.22503
1.2235	0.091873	0.27752	0.115194	-0.0653199	0.00930838	-0.00639536	0.0699218	0.0346153	3.49525	0.241414	0.260612	0.458232	0.0846259	0.00280753	0.196447	0.0362552	0.129482	0.273385	0.29851	0.339048	0.0744987	0.083785	0.0983245	0.0632081	0.227386
1.224	0.0317655	0.387177	0.147987	-0.0325327	-0.0363738	-0.0201889	0.0859191	-0.00201855	3.5055	0.232512	0.262013	0.466142	0.0854436	0.000790062	0.194339	0.0347713	0.134488	0.274329	0.300406	0.341595	0.0725064	0.0810597	0.0957155	0.0613692	0.229394
1.2245	-0.083059	0.459755	0.157157	-0.0195587	-0.00624817	-0.00818503	0.097906	0.0556824	3.51575	0.224488	0.261819	0.473042	0.086106	0	0.196562	0.033004	0.140174	0.275402	0.301955	0.343525	0.0718162	0.0800718	0.0948135	0.0607187	0.230821
1.225	-0.0734438	0.403212	0.129018	0.00804735	-0.0193512	0.00601455	0.0864502	0.0909417	3.526	0.217631	0.259873	0.478834	0.086582	0.00083142	0.203709	0.0312614	0.145814	0.276577	0.303	0.344604	0.0727558	0.081262	0.096048	0.0615568	0.231461
1.2255	0.0821553	0.260606	0.17258	0.0551573	-0.00651745	-0.0380261	-0.0358797	0.110727	3.53625	0.212095	0.25613	0.483523	0.0868571	0.0036447	0.216029	0.0298628	0.150722	0.277828	0.303421	0.344652	0.0755563	0.0849414	0.0997217	0.0640953	0.231165
1.226	-0.115964	0.146363	0.166858	-0.00316114	0.00203874	-0.00961209	-0.0141773	0.090989	3.5465	0.207927	0.250675	0.487213	0.086932	0.00871312	0.233315	0.0291144	0.154326	0.279134	0.303157	0.343586	0.0803062	0.09123	0.105951	0.0684155	0.229863
1.2265	-0.327844	0.0306906	0.0723468	0.0485223	0.0032553	0.00419396	-0.0625836	0.0555001	3.55675	0.205123	0.243715	0.490065	0.0868194	0.01619	0.254868	0.0292976	0.156231	0.280483	0.302221	0.34143	0.0869349	0.100034	0.114642	0.074453	0.227581
1.227	-0.287173	-0.0989499	-0.0119616	0.0301537	0.0354831	0.0146392	-0.0964445	-0.0200447	3.567	0.203661	0.235579	0.492232	0.08654	0.0260622	0.279466	0.0306609	0.156267	0.28186	0.300692	0.338318	0.0951944	0.111022	0.125471	0.0819814	0.224441
1.2275	-0.03065	-0.299522	-0.0187	0.00433492	0.0459666	0.032452	-0.148519	-0.00227265	3.57725	0.20352	0.226685	0.493782	0.0861152	0.0381387	0.305452	0.0334276	0.154487	0.283237	0.298692	0.334456	0.10468	0.123653	0.137908	0.0906314	0.220635
1.228	0.0339568	-0.439335	-0.261227	0.00245625	0.0399217	0.0346334	-0.0624233	0.0220208	3.5875	0.204686	0.217506	0.494645	0.0855613	0.0520374	0.330878	0.0377895	0.151142	0.284557	0.296355	0.330086	0.114864	0.137222	0.151259	0.0999199	0.216392
1.2285	0.0154977	-0.47327	0.081927	0.00561965	0.0115143	-0.00548453	-0.0554643	-0.11459	3.59775	0.207137	0.208528	0.49462	0.0848891	0.0672139	0.353746	0.0439066	0.146607	0.285729	0.293799	0.325443	0.125155	0.150944	0.164751	0.10931	0.211946
1.229	-0.028873	-0.380445	0.123228	-0.00586504	-0.0142711	0.00123061	0.072466	-0.161947	3.608	0.210813	0.200212	0.493428	0.0841108	0.0829975	0.3723	0.0518755	0.141321	0.28665	0.291122	0.320732	0.13498	0.164056	0.17763	0.118278	0.207508
1.2295	-0.0522017	-0.177272	0.102643	0.0215505	-0.0336277	-0.0213353	0.156674	-0.155466	3.61825	0.215569	0.192962	0.490813	0.0832503	0.0986575	0.385285	0.0616922	0.135715	0.287225	0.2884	0.31612	0.143848	0.175906	0.189255	0.126377	0.203252
1.23	-0.143615	0.0136229	-0.0161079	-0.00972774	-0.0519653	-0.0434412	0.0754076	-0.0579771	3.6285	0.221128	0.187095	0.486642	0.0823494	0.113476	0.392164	0.0731858	0.130184	0.287392	0.285692	0.311732	0.151409	0.18603	0.199167	0.133289	0.199305
1.2305	-0.17213	0.128954	-0.0477661	-0.0550568	-0.0208752	0.0197863	0.0508609	-0.0424584	3.63875	0.227057	0.182817	0.480969	0.0814627	0.126824	0.393137	0.0859781	0.125067	0.28713	0.283047	0.307658	0.157469	0.194165	0.207108	0.138835	0.195754
1.231	-0.048678	0.187276	0.0179419	-0.0298918	-0.010219	-0.0173966	-0.00710942	0.00984464	3.649	0.232779	0.180188	0.47406	0.0806413	0.138235	0.389056	0.0994655	0.120645	0.286453	0.280505	0.303952	0.161974	0.200243	0.213011	0.142967	0.192642
1.2315	0.0156083	0.230602	0.0157466	0.0318858	-0.0263811	-0.00299863	-0.0108901	0.0840025	3.65925	0.23762	0.179106	0.466343	0.0799109	0.147441	0.381189	0.112862	0.117152	0.285394	0.278082	0.300625	0.164978	0.20433	0.216946	0.145733	0.189972
1.232	0.163022	0.197248	0.0286599	0.0249397	-0.0527618	-0.0279391	-0.0707146	0.159365	3.6695	0.240895	0.179276	0.458331	0.0792542	0.154401	0.370965	0.125291	0.114766	0.283974	0.275759	0.297636	0.166601	0.206589	0.21907	0.147243	0.187698
1.2325	0.319556	0.160869	0.00838649	0.0255893	-0.0396564	-0.0135078	-0.0943203	0.129414	3.67975	0.242	0.180229	0.450524	0.0786091	0.159283	0.3597	0.135915	0.113598	0.282183	0.273465	0.294877	0.166991	0.207217	0.219577	0.147633	0.185731
1.233	0.279746	0.171049	0.0231816	-0.0107999	-0.0321725	-0.000772049	-0.121563	0.0873836	3.69	0.240521	0.181351	0.443319	0.0778821	0.162421	0.34841	0.144098	0.113669	0.279972	0.27108	0.292182	0.16631	0.206434	0.218679	0.147049	0.183934
1.2335	0.0470043	0.0828674	0.04519	-0.0405373	0.0299231	0.00027029	-0.0514956	0.0855625	3.70025	0.236301	0.181963	0.436955	0.076976	0.164247	0.337707	0.149521	0.114915	0.277265	0.268454	0.289348	0.16472	0.204461	0.216587	0.145643	0.182147
1.234	0.110546	-0.0263857	-0.0183138	-0.040241	0.0108196	0.0122608	-0.0294346	0.0940338	3.7105	0.229494	0.181419	0.431482	0.0758215	0.165215	0.327818	0.152261	0.117186	0.273993	0.265432	0.286167	0.162392	0.201534	0.213528	0.143574	0.180205
1.2345	0.121796	-0.1592	-0.249462	0.00531592	0.00841921	0.0209412	-0.0296374	0.012231	3.72075	0.22054	0.179216	0.426753	0.074398	0.165709	0.318694	0.152735	0.120277	0.270107	0.261891	0.282463	0.159509	0.197899	0.20974	0.141007	0.177965
1.235	-0.0128023	-0.196566	-0.354885	0.0700641	0.0290266	0.00678974	-0.0440453	-0.0128582	3.731	0.210105	0.17509	0.42245	0.072739	0.165974	0.310171	0.15159	0.123937	0.265609	0.257759	0.278123	0.15626	0.193808	0.20547	0.138117	0.175324
1.2355	-0.0870246	-0.0920104	-0.225603	0.0365083	0.0186374	0.00463198	0.0691199	-0.0184216	3.74125	0.198986	0.169057	0.418124	0.0709163	0.166055	0.302124	0.149521	0.127893	0.260545	0.25302	0.273099	0.152825	0.189503	0.200955	0.135067	0.172229
1.236	-0.0606194	-0.0536623	-0.133329	-0.0155172	0.0456085	0.0905738	0.112972	-0.061337	3.7515	0.188004	0.161403	0.413272	0.0690173	0.165796	0.294538	0.147118	0.131836	0.254999	0.247717	0.267417	0.149354	0.185177	0.196392	0.131993	0.168681
1.2365	-0.00196029	-0.0889937	-0.11131	-0.0336625	-0.00394393	-0.0245226	0.0664065	-0.0536876	3.76175	0.17793	0.152619	0.407421	0.0671192	0.16487	0.287491	0.144759	0.135425	0.249071	0.241935	0.261165	0.145941	0.180951	0.191904	0.128978	0.164728
1.237	-0.0698613	-0.144559	0.040574	-0.0192835	0.00315527	-0.0232838	0.132836	-0.0938536	3.772	0.169408	0.143311	0.400212	0.0652719	0.162862	0.281062	0.142566	0.138281	0.242864	0.235793	0.254476	0.142601	0.17684	0.18751	0.126035	0.160462
1.2375	-0.118689	-0.0704333	0.208143	0.021411	0.00174092	-0.035135	0.11638	-0.105481	3.78225	0.162922	0.134109	0.391446	0.0634891	0.159369	0.275215	0.140445	0.140011	0.236467	0.229418	0.247512	0.139269	0.172751	0.183128	0.123104	0.156003
1.238	-0.0993105	0.0686739	0.184032	0.0301684	0.0255528	-0.00963696	0.0637381	-0.113129	3.7925	0.158752	0.125576	0.381101	0.0617464	0.154125	0.269709	0.138161	0.140248	0.22994	0.222934	0.24044	0.135818	0.168509	0.178589	0.120065	0.151484
1.2385	-0.0674827	0.146689	0.246384	-0.00307518	-0.000736985	-0.0296772	-0.0479037	-0.109851	3.80275	0.156958	0.11816	0.369291	0.0599848	0.14708	0.264082	0.135456	0.138709	0.223316	0.216443	0.233404	0.132086	0.163896	0.17368	0.116771	0.147022
1.239	-0.108331	0.114654	0.254927	-0.0125187	0.0186978	-0.0165666	-0.0697153	-0.0966138	3.813	0.157354	0.112148	0.356229	0.0581165	0.138445	0.257705	0.132141	0.135265	0.216598	0.210007	0.226502	0.127915	0.158702	0.168197	0.113078	0.142706
1.2395	-0.20441	0.0512419	0.193347	-0.00392302	0.0269144	-0.00558484	-0.100412	-0.06865	3.82325	0.159507	0.107681	0.342161	0.0560337	0.128673	0.249909	0.128166	0.129978	0.209765	0.203647	0.219778	0.123193	0.152775	0.161991	0.108883	0.138578
1.24	-0.209603	0.0291477	0.138611	0.0143799	0.059454	0.00879359	-0.0881298	0.0231607	3.8335	0.162763	0.104755	0.327326	0.0536246	0.118417	0.240162	0.123645	0.123125	0.202791	0.197341	0.213209	0.117891	0.146079	0.155023	0.104159	0.134627
1.2405	-0.0165003	0.133972	0.000499307	0.0715399	0.0382117	0.0153884	0.0022696	0.0980661	3.84375	0.166312	0.103273	0.311924	0.0507879	0.108456	0.228214	0.118832	0.115151	0.195655	0.191034	0.206719	0.112086	0.138718	0.147397	0.0989794	0.13079
1.241	0.15221	0.208187	-0.127029	0.0645375	-0.0155187	0.0239638	-0.00174366	0.0944204	3.854	0.169292	0.103059	0.296116	0.0474529	0.0996135	0.21421	0.114085	0.106604	0.188362	0.184655	0.200193	0.105978	0.130961	0.139373	0.093525	0.126964
1.2415	0.14328	0.141006	-0.10792	0.00479978	-0.0132469	0.0171278	-0.0401307	0.093176	3.86425	0.170915	0.103895	0.280031	0.0435917	0.0926654	0.198674	0.109816	0.0980564	0.180953	0.178139	0.193507	0.0998669	0.123207	0.131345	0.08807	0.123026
1.242	0.201577	0.00482482	-0.0628728	-0.0415622	-0.0159997	0.0303331	0.0896051	0.0585287	3.8745	0.170598	0.10553	0.263796	0.0392332	0.0882471	0.182434	0.106441	0.0900412	0.17352	0.171454	0.186564	0.0941187	0.11594	0.123793	0.0829472	0.118867
1.2425	0.245581	-0.117877	-0.0723551	-0.095719	-0.0120737	0.0156724	0.10716	0.0250039	3.88475	0.168047	0.107698	0.247561	0.0344661	0.0867901	0.166487	0.10435	0.0829993	0.166201	0.164619	0.179325	0.0891173	0.109668	0.117219	0.0785053	0.114414
1.243	0.0795019	-0.142716	-0.049	-0.0836734	0.0226927	-0.0140713	0.0408998	0.0364955	3.895	0.163322	0.110127	0.231515	0.0294378	0.0884628	0.151839	0.103879	0.0772443	0.159178	0.157715	0.171831	0.0852154	0.104851	0.112087	0.0750634	0.109653
1.2435	-0.00389861	-0.172085	-0.0865114	-0.0654623	0.000230062	0.00307323	-0.0483838	0.0382726	3.90525	0.156817	0.112554	0.215891	0.0243392	0.0931625	0.13937	0.105306	0.0729473	0.152661	0.150886	0.164204	0.0826937	0.101855	0.108766	0.0728747	0.104638
1.244	-0.00562112	-0.0792271	-0.126737	-0.0380264	-0.0630399	0.0138228	-0.0711522	0.0393747	3.9155	0.149203	0.114742	0.200958	0.0193817	0.100505	0.129703	0.108839	0.0701241	0.146859	0.144318	0.156638	0.0817193	0.100889	0.107474	0.0720879	0.0994824
1.2445	0.0145469	-0.0577597	-0.147292	-0.00398765	-0.0705886	0.0329039	-0.0143628	0.0211791	3.92575	0.141298	0.116492	0.186999	0.0147693	0.109875	0.123135	0.114618	0.0686506	0.141951	0.138211	0.149362	0.0823263	0.101991	0.108258	0.0727314	0.0943431
1.245	-0.0279309	-0.149889	-0.148006	0.0214376	-0.091947	0.00135427	-0.0463415	0.0196582	3.936	0.133924	0.117658	0.174273	0.0106731	0.120474	0.119603	0.122687	0.0682793	0.138047	0.13274	0.142601	0.0844031	0.105003	0.11097	0.0747008	0.089389
1.2455	-0.073097	-0.152622	-0.088061	-0.00737984	-0.0719069	-0.00328754	-0.0248263	0.00531011	3.94625	0.127767	0.118139	0.162983	0.00721626	0.13143	0.118727	0.132994	0.0686802	0.13517	0.128024	0.13653	0.0877132	0.109608	0.115302	0.0777796	0.0847705
1.246	-0.180374	-0.0712985	-0.137233	-0.0307967	0.0590476	-0.0176995	0.0077852	0.0050977	3.9565	0.123275	0.117884	0.153243	0.00446382	0.1419	0.119875	0.145359	0.0694757	0.133242	0.124097	0.131242	0.0919242	0.115364	0.120816	0.0816652	0.0805921
1.2465	-0.0730615	-0.0254956	-0.0439283	0.0263556	0.0299797	-0.0291224	-0.00307283	-0.00579298	3.96675	0.120619	0.116876	0.145076	0.00242564	0.151187	0.122285	0.159471	0.0702815	0.132098	0.120907	0.126739	0.0966585	0.121776	0.127019	0.0860152	0.0768979
1.247	-0.131376	0.0332846	0.0706246	0.0220037	0.023674	-0.0140565	-0.0240329	-0.04271	3.977	0.119683	0.115143	0.138407	0.00105986	0.158832	0.125175	0.174864	0.0707373	0.131508	0.118324	0.122926	0.101538	0.12835	0.133414	0.0904885	0.0736674
1.2475	-0.0422751	0.093267	0.145976	0.0328158	0.0379763	0.0301003	-0.0360818	-0.00483424	3.98725	0.120129	0.112761	0.133098	0.000287082	0.164653	0.127848	0.19092	0.0705309	0.131215	0.116169	0.119645	0.106228	0.134652	0.13956	0.0947824	0.0708305
1.248	0.0615764	0.146129	0.085343	0.0927046	0.0127841	0.0060944	-0.0589232	0.0938689	3.9975	0.121464	0.109869	0.128968	0	0.168758	0.129763	0.20689	0.0694162	0.130969	0.114248	0.116712	0.11046	0.140337	0.145106	0.0986566	0.0682894
1.2485	0.221417	0.207453	0.246611	0.0810606	0.0246745	-0.0248929	0.072475	0.128609	4.00775	0.123137	0.10669	0.125838	7.80245e-05	0.171476	0.13057	0.22194	0.0672217	0.13057	0.112392	0.113961	0.114043	0.145162	0.149801	0.101941	0.0659511
1.249	0.158668	0.154786	0.111783	0.0534622	0.0264681	-0.0450783	0.0741312	0.054553	4.018	0.124622	0.103533	0.123556	0.000395571	0.173287	0.130116	0.235209	0.0638642	0.129891	0.110495	0.111281	0.116864	0.148983	0.153497	0.104533	0.0637521
1.2495	0.0241545	0.154575	0.111921	0.0120544	-0.0142783	-0.0649193	0.0517918	0.0182573	4.02825	0.125479	0.100782	0.122016	0.000832484	0.174721	0.128422	0.245869	0.0593516	0.128887	0.108521	0.10864	0.118873	0.151734	0.156127	0.106388	0.0616765
1.25	0.0120774	0.134672	0.0939111	0.0049537	-0.00806619	-0.053318	0.020816	-0.0341067	4.0385	0.12539	0.0988511	0.121148	0.00128243	0.176268	0.125652	0.253191	0.0537925	0.127589	0.106508	0.106085	0.120067	0.153409	0.157689	0.107503	0.0597558
1.2505	0.0313411	0.111969	0.183727	0.0224491	-0.0195356	0.00355006	-0.0395291	-0.0884572	4.04875	0.124165	0.0981276	0.120898	0.001664	0.178298	0.12207	0.256581	0.0473879	0.126078	0.104545	0.103712	0.120469	0.154037	0.158212	0.107898	0.058056
1.251	0.0370378	-0.109274	0.1477	0.0395759	0.0159693	-0.0141082	-0.0050995	-0.152661	4.059	0.12173	0.0989041	0.121195	0.00193264	0.180999	0.117996	0.255667	0.0404218	0.124452	0.102732	0.101637	0.120121	0.153667	0.157753	0.107609	0.0566516
1.2515	-0.0175667	-0.285921	0.0709729	0.0192638	-0.0181884	-0.00886584	-0.0205166	-0.257582	4.06925	0.118094	0.10133	0.121927	0.00209068	0.184355	0.113755	0.250357	0.0332324	0.122797	0.101154	0.0999486	0.119076	0.152363	0.156378	0.106683	0.0555986
1.252	-0.0887168	-0.26015	0.109099	-0.0832569	-0.0187109	0.00869589	0.0651556	-0.282345	4.0795	0.113334	0.10537	0.122913	0.00219375	0.188151	0.109636	0.240923	0.0261788	0.121165	0.0998456	0.0986771	0.1174	0.150213	0.154178	0.10518	0.0549102
1.2525	-0.152191	-0.110834	0.137818	-0.114316	0.0118627	0.0109614	-0.00958813	-0.214742	4.08975	0.107569	0.110803	0.123913	0.00235011	0.192015	0.105854	0.227995	0.0196014	0.119561	0.09878	0.0977778	0.11518	0.147333	0.151264	0.103179	0.0545452
1.253	-0.106324	-0.0170994	0.135677	-0.0812376	0.00564575	0.0390278	-0.0134896	-0.137582	4.1	0.100972	0.117226	0.124644	0.00271234	0.195478	0.102533	0.212524	0.0137861	0.117945	0.0978685	0.0971297	0.112522	0.143865	0.147775	0.100776	0.0544068
1.2535	0.031713	0.0329605	0.0667993	-0.031347	0.0185144	0.0497638	-0.0206455	0.00962199	4.11025	0.0937485	0.124082	0.124818	0.00346063	0.198042	0.0996984	0.195638	0.008941	0.116237	0.0969725	0.0965517	0.109537	0.139966	0.14386	0.0980779	0.0543555
1.254	0.0527185	0.0902755	-0.0861684	0.00108273	0.00786613	0.0533231	-0.0238376	0.159196	4.1205	0.0861311	0.130708	0.124194	0.0047754	0.199261	0.097287	0.178509	0.00517755	0.114332	0.095922	0.0958256	0.106343	0.135796	0.139668	0.0951908	0.0542258
1.2545	0.0347286	0.170049	-0.255607	-0.0299232	-0.0454476	0.044127	-0.0442347	0.17992	4.13075	0.0783487	0.136384	0.122627	0.0068076	0.198826	0.0951733	0.1622	0.00251176	0.112118	0.0945393	0.0947247	0.103048	0.131512	0.135344	0.092218	0.0538469
1.255	-0.0346236	0.150418	-0.347447	-0.0430156	-0.0400344	0.0251799	0.0336797	0.102722	4.141	0.0706067	0.140405	0.120104	0.00964308	0.196648	0.0932022	0.147557	0.000866775	0.109496	0.0926647	0.0930444	0.099762	0.127262	0.13103	0.08926	0.0530634
1.2555	-0.0730251	0.0808921	-0.352007	-0.000440537	0.00355253	0.0214064	0.0107776	0.0667834	4.15125	0.0630666	0.142142	0.116756	0.0132804	0.192921	0.0912281	0.135144	9.54275e-05	0.106399	0.0901759	0.0906228	0.0965967	0.123202	0.126874	0.0864211	0.0517493
1.256	-0.0405584	0.0116144	-0.364325	0.0776891	-0.00150969	0.00593333	-0.043198	0.0764594	4.1615	0.0558338	0.14112	0.112842	0.017615	0.188159	0.0891456	0.125213	0	0.102812	0.0870058	0.0873608	0.0936792	0.119503	0.123041	0.0838177	0.0498207
1.2565	-0.0171022	-0.0678515	-0.366414	0.0401953	-0.00171626	0.0462374	-0.0692293	0.120814	4.17175	0.0489562	0.137059	0.108709	0.0224467	0.183188	0.0869076	0.117742	0.000362637	0.0987785	0.0831485	0.0832277	0.0911587	0.116362	0.119727	0.0815853	0.0472386
1.257	-0.0881168	-0.0946005	-0.289385	0.0403808	0.0108752	0.00167474	0.0311884	0.18017	4.182	0.0424312	0.129926	0.104739	0.0274972	0.179079	0.084529	0.112482	0.000968621	0.094402	0.0786626	0.0782655	0.0892048	0.114	0.117156	0.0798773	0.0440123
1.2575	-0.0369509	-0.132869	-0.172677	0.000430599	0.00738808	-0.00409976	0.0835821	0.215059	4.19225	0.0362232	0.119933	0.101283	0.0324467	0.17704	0.0820773	0.109042	0.00163072	0.0898356	0.0736608	0.0725773	0.0880012	0.112655	0.115567	0.0788588	0.0401921
1.258	0.124592	-0.142549	-0.0545537	-0.0308419	-0.0125341	-0.0469067	0.0338158	0.182503	4.2025	0.0302854	0.107539	0.0985958	0.0369824	0.178254	0.0796551	0.106971	0.00220581	0.0852663	0.068298	0.0663169	0.087727	0.112556	0.115196	0.0786903	0.0358637
1.2585	0.0895748	-0.0624325	0.0393521	-0.0141029	0.00918198	-0.0556337	0.00347529	0.0854047	4.21275	0.0245914	0.0933859	0.09679	0.0408574	0.183727	0.0773801	0.105851	0.002605	0.0808947	0.0627524	0.0596676	0.0885437	0.113907	0.116256	0.0795158	0.0311362
1.259	0.0783241	-0.165553	0.116705	-0.0103099	0.0233955	-0.0341833	0.0161879	0.0101209	4.223	0.0191666	0.0782406	0.0958167	0.0439554	0.194119	0.0753658	0.105358	0.00279602	0.0769155	0.05721	0.0528292	0.0905728	0.11686	0.118905	0.0814429	0.0261342
1.2595	0.0122835	-0.245282	0.132056	-0.00100111	0.0472207	-0.0314007	-0.0182678	-0.0755987	4.23325	0.0141187	0.0629067	0.0954801	0.0463403	0.20963	0.0737095	0.105308	0.00279705	0.073504	0.0518536	0.0460051	0.0938846	0.121499	0.123238	0.0845329	0.0209911
1.26	-0.040756	-0.0822477	0.336479	0.0022324	0.0223101	-0.024467	-0.0351011	-0.104513	4.2435	0.00965439	0.0481504	0.0954787	0.0482864	0.229901	0.0724845	0.105655	0.0026675	0.0708047	0.0468573	0.0394004	0.0984763	0.12781	0.129249	0.0887805	0.0158502
1.2605	-0.179495	0.0698704	0.444208	0.0269451	0.0481406	-0.00856536	0.0215073	-0.119043	4.25375	0.00608169	0.0346423	0.095473	0.0502614	0.254007	0.0717421	0.106458	0.00249539	0.0689318	0.0423906	0.0332283	0.104262	0.135674	0.136828	0.0941051	0.01087
1.261	-0.0784328	0.182098	0.423232	0.0398054	0.00103063	-0.0156999	-0.0276223	-0.101513	4.264	0.00377913	0.0229189	0.0951593	0.0528639	0.280489	0.0715128	0.107822	0.00238554	0.0679684	0.0386254	0.0277204	0.111054	0.144832	0.145728	0.100334	0.00623393
1.2615	0.0782955	0.285239	0.279226	0.0250248	0.0195762	-0.0033219	0.0673774	-0.118395	4.27425	0.00314933	0.0133796	0.0943342	0.0567228	0.30749	0.0718135	0.109837	0.0024488	0.0680177	0.0357984	0.0232022	0.118558	0.154885	0.155563	0.107195	0.00220354
1.262	0.228642	0.226893	0.0574225	-0.0137531	0.00357536	0.00737278	0.10348	-0.0980012	4.2845	0.00454542	0.00628787	0.0929395	0.0623781	0.332935	0.0726509	0.112529	0.00279258	0.0701214	0.03538	0.0214948	0.126191	0.164991	0.165574	0.114137	0.000115583
1.2625	0.2042	0.0870599	0.0144334	0.00589678	0.00283669	-0.0314324	0.0215994	-0.0146661	4.29475	0.00821196	0.00180372	0.0910744	0.0701841	0.354752	0.0740281	0.115838	0.00351515	0.0740937	0.0372999	0.0225784	0.133559	0.174631	0.17524	0.120804	2.99966e-06
1.263	0.118567	0.00456018	0.029386	0.0514194	-0.0312868	0.00294441	-0.0132565	0.0145676	4.305	0.0142178	0	0.0889841	0.0802301	0.371134	0.0759467	0.119622	0.00469892	0.0779986	0.0392644	0.0237663	0.140601	0.183839	0.18448	0.127173	1.319e-06
1.2635	0.022812	0.120384	-0.100975	0.0820259	0.0214368	0.00525629	-0.0318953	0.0203172	4.31525	0.0224313	0.000900055	0.087017	0.092327	0.38073	0.0784146	0.123683	0.00640837	0.0815284	0.0410415	0.0248422	0.146963	0.192158	0.192828	0.132928	1.70489e-06
1.264	-0.0581483	0.145564	-0.133252	0.0229082	-0.0141484	0.00388593	-0.0596446	-0.0395898	4.3255	0.0325049	0.00448264	0.0855595	0.106024	0.382832	0.0814514	0.127806	0.00868408	0.0845303	0.0425638	0.0257745	0.152346	0.199194	0.19989	0.137796	1.74377e-05
1.2645	-0.198274	-0.0288631	-0.0543228	-0.0451776	-0.0748398	0.0188825	-0.0853138	-0.082505	4.33575	0.0439111	0.0107004	0.084963	0.120688	0.377392	0.0850997	0.1318	0.0115406	0.0875723	0.0446361	0.0275614	0.156423	0.204479	0.205241	0.14147	0.000782086
1.265	-0.161048	-0.123655	-0.107286	-0.0912025	-0.000335807	0.0101921	-0.106604	-0.0727995	4.346	0.0559859	0.0194597	0.0854741	0.135595	0.365024	0.0894274	0.135525	0.014957	0.0929392	0.0501932	0.0337356	0.158673	0.20718	0.208204	0.143431	0.00481766
1.2655	0.032208	-0.0251259	-0.307403	-0.103656	-0.0145296	0.0235316	-0.0687862	-0.0817663	4.35625	0.0679986	0.0306119	0.0871906	0.150032	0.346859	0.0945277	0.13891	0.0188728	0.0992477	0.0574431	0.0421341	0.159452	0.207853	0.209241	0.14403	0.0105758
1.266	0.138253	0.0301104	-0.35983	-0.1092	0.0139107	0.0243717	0.00753229	-0.0813444	4.3665	0.0792221	0.0439148	0.0900343	0.163383	0.324428	0.100503	0.141956	0.0231809	0.105919	0.0655687	0.0517452	0.159082	0.206965	0.208772	0.143571	0.0173138
1.2665	0.161414	-0.003346	-0.239621	-0.0237641	-0.0128215	0.0244643	0.0640909	-0.0944159	4.37675	0.089008	0.0590151	0.093758	0.175174	0.299478	0.107447	0.144733	0.0277341	0.112739	0.0741857	0.062063	0.1579	0.204982	0.20724	0.142368	0.0246395
1.267	0.0794592	-0.107454	0.0631132	-0.00212068	-0.0278078	0.0685028	0.0297372	-0.10415	4.387	0.0968682	0.0754178	0.0979696	0.1851	0.273835	0.115412	0.147378	0.0323555	0.119493	0.0828819	0.0725398	0.156305	0.202447	0.205166	0.140787	0.0321247
1.2675	-0.14613	-0.110867	0.345618	0.0270461	-0.0106081	0.0252309	-0.034047	-0.01564	4.39725	0.102526	0.0924848	0.102185	0.193002	0.249241	0.124386	0.150079	0.0368599	0.125955	0.0912285	0.0826059	0.154708	0.199928	0.203089	0.139211	0.0393241
1.268	-0.281565	-0.0590488	0.417597	0.0312791	-0.0530647	0.0180174	0.0495089	0.101041	4.4075	0.105948	0.109441	0.105895	0.198845	0.227218	0.134257	0.153062	0.041076	0.131899	0.0988112	0.0917142	0.153487	0.197943	0.201504	0.137987	0.045812
1.2685	-0.186723	0.000852717	0.352665	0.0683332	-0.0565454	-0.0201083	0.0450813	0.165606	4.41775	0.107309	0.125412	0.108632	0.20267	0.208964	0.144805	0.156557	0.044864	0.137109	0.105256	0.0993776	0.152942	0.196907	0.200802	0.137395	0.0512139
1.269	-0.116783	0.0178075	0.280596	0.0483758	-0.0595607	-0.0301268	0.0191639	0.187662	4.428	0.106954	0.139483	0.110036	0.204569	0.195268	0.155708	0.160747	0.0481265	0.141393	0.110261	0.105211	0.153258	0.197079	0.201228	0.137607	0.0552395
1.2695	-0.0443439	-0.0331924	0.256925	0.082732	-0.0661438	-0.0529107	0.0579129	0.20628	4.43825	0.105325	0.15078	0.109899	0.204659	0.186514	0.16657	0.165714	0.0508059	0.14459	0.113611	0.108951	0.154496	0.198551	0.202858	0.138682	0.0576989
1.27	-0.0333296	-0.0310595	0.11279	0.0831428	-0.0154899	-0.0449178	0.00973396	0.161229	4.4485	0.102919	0.158574	0.108191	0.203082	0.182681	0.176974	0.171386	0.0528805	0.146595	0.115204	0.11049	0.156593	0.201242	0.205611	0.140563	0.0585242
1.2705	0.136781	-0.0463208	0.0372265	0.0643734	0.0477903	-0.00368228	-0.040502	0.111343	4.45875	0.100239	0.162358	0.105051	0.200014	0.183409	0.186542	0.177522	0.0543551	0.147373	0.11506	0.109876	0.159387	0.204942	0.209276	0.143105	0.0577677
1.271	0.195628	-0.051563	-0.121392	0.0620125	0.0367012	-0.0172278	-0.0266594	0.0308729	4.469	0.0977698	0.16195	0.100755	0.195693	0.188038	0.194987	0.183728	0.0552582	0.146979	0.113331	0.107323	0.162655	0.209344	0.213558	0.1461	0.0556047
1.2715	0.0948172	0.0337142	-0.318982	0.0108449	0.00590757	-0.00368206	0.0174105	-0.0491448	4.47925	0.0959465	0.157527	0.0956583	0.190425	0.195716	0.202151	0.189506	0.0556323	0.145553	0.110283	0.103183	0.166148	0.214108	0.218132	0.14932	0.0523097
1.272	0.00930844	0.108617	-0.47345	-0.1461	0.0403797	-0.0182011	0.046505	-0.0608531	4.4895	0.0951123	0.149656	0.0901389	0.184568	0.205478	0.208013	0.194334	0.0555272	0.143321	0.106273	0.0979161	0.169625	0.218898	0.222684	0.15254	0.0482319
1.2725	-0.0448865	0.112899	-0.515119	-0.210518	0.14174	-0.00983662	-0.00258279	-0.0614383	4.49975	0.0954612	0.139241	0.0845386	0.17849	0.21635	0.212667	0.197748	0.0549856	0.140552	0.101709	0.0920329	0.172876	0.223418	0.226939	0.155563	0.0437513
1.273	0.005148	0.0508688	-0.404995	-0.140689	0.179031	0.0161133	-0.0131132	-0.0434121	4.51	0.0969639	0.127466	0.0791276	0.172525	0.227412	0.216274	0.199412	0.0540353	0.137528	0.0969941	0.0860362	0.175728	0.227417	0.230669	0.158225	0.0392387
1.2735	0.0430626	-0.0370949	-0.314312	0.00219626	0.170311	0.0354902	0.0246268	-0.0828114	4.52025	0.0993249	0.115669	0.0740887	0.16694	0.237851	0.21901	0.199161	0.052684	0.1345	0.0924829	0.0803658	0.178034	0.230686	0.233684	0.160388	0.0350176
1.274	0.110569	-0.0871455	-0.210523	0.0435517	-0.0661109	-0.00413434	-0.033222	-0.123994	4.5305	0.101978	0.10522	0.069518	0.161927	0.246974	0.221015	0.197015	0.050928	0.131654	0.0884461	0.0753593	0.179673	0.233049	0.235826	0.161939	0.0313375
1.2745	0.00135841	-0.20664	-0.264778	0.0313304	-0.178231	0.0186312	0.00451202	-0.111288	4.54075	0.104153	0.0973779	0.0654404	0.157623	0.254224	0.222355	0.193148	0.0487623	0.1291	0.0850562	0.0712361	0.180541	0.234362	0.236957	0.162778	0.0283634
1.275	-0.0633539	-0.2683	-0.227707	-0.0179364	-0.0133198	0.0167865	0.0380137	-0.0291968	4.551	0.104999	0.0931535	0.0618258	0.154128	0.259187	0.223017	0.187849	0.0461956	0.126872	0.0823855	0.0680948	0.180553	0.234509	0.236967	0.162829	0.026174
1.2755	0.0406709	-0.193015	0.0548723	-0.0375751	0.181933	0.0131083	-0.0609443	0.0726278	4.56125	0.10374	0.0932129	0.0586103	0.151533	0.261589	0.222909	0.181455	0.0432552	0.124942	0.0804237	0.0659326	0.179648	0.23341	0.235776	0.162036	0.0247744
1.276	0.06842	-0.131138	0.303726	0.0202254	0.189349	0.00420965	-0.0612272	0.0912073	4.5715	0.0998341	0.097788	0.0557118	0.149922	0.261305	0.221895	0.174294	0.0399886	0.123238	0.079095	0.0646649	0.177801	0.231034	0.23335	0.160378	0.024109
1.2765	0.0340858	-0.0429648	0.401984	0.115829	0.0415169	-0.00206866	-0.0157163	0.0468048	4.58175	0.0930666	0.106678	0.0530468	0.149375	0.258352	0.219836	0.166647	0.0364559	0.121668	0.0782847	0.0641544	0.175025	0.227406	0.229708	0.157867	0.0240801
1.277	-0.0574792	0.069294	0.384932	0.103057	-0.0439921	0.0109949	0.0234236	-0.00221959	4.592	0.0836036	0.119263	0.050544	0.149949	0.252903	0.216624	0.158728	0.0327277	0.120143	0.0778577	0.0642316	0.171388	0.222623	0.224938	0.154569	0.024562
1.2775	-0.159482	0.184948	0.243119	0.025701	-0.165227	-0.00366924	0.0379674	-0.0534869	4.60225	0.0719549	0.134605	0.0481563	0.151675	0.245267	0.212207	0.150702	0.0288821	0.118588	0.0776814	0.0647217	0.167009	0.216845	0.219194	0.150592	0.025419
1.278	-0.208834	0.18235	0.132726	0.026293	-0.162987	-0.00371456	0.0218244	-0.0741584	4.6125	0.0589092	0.151552	0.0458668	0.15453	0.235872	0.206599	0.142704	0.025008	0.11696	0.0776401	0.0654628	0.162051	0.210296	0.212691	0.146088	0.0265189
1.2785	-0.201216	0.195485	0.232319	0.0250367	-0.120505	-0.00952633	-0.00752691	-0.0548103	4.62275	0.0454149	0.168878	0.0436888	0.158438	0.225215	0.199863	0.134868	0.0212063	0.115248	0.0776474	0.0663225	0.156706	0.203235	0.205682	0.141231	0.0277469
1.279	0.0359664	0.264759	0.468257	0.00311375	-0.0749373	0.00820149	-0.0777454	0.00658752	4.633	0.032458	0.185408	0.0416601	0.163256	0.213828	0.192103	0.127342	0.0175903	0.113472	0.0776484	0.0672042	0.151177	0.195929	0.19843	0.136207	0.029012
1.2795	0.351723	0.275944	0.449187	-0.0151456	-0.0550884	-0.0100875	-0.0836246	0.0318784	4.64325	0.0209422	0.200113	0.0398369	0.168777	0.202244	0.183437	0.120293	0.0142812	0.11167	0.0776159	0.0680452	0.145655	0.188635	0.191189	0.13119	0.0302478
1.28	0.293851	0.215427	0.211495	-0.004207	-0.0340113	-0.00078423	-0.00795641	0.0392918	4.6535	0.0115878	0.212176	0.0382868	0.17473	0.19097	0.174002	0.113895	0.0113972	0.10989	0.0775403	0.0688075	0.140311	0.181579	0.18418	0.126335	0.0314079
1.2805	0.0236567	0.081618	0.00891546	-0.0084239	-0.0592219	-0.0437716	0.00902888	0.0535734	4.66375	0.00487824	0.220995	0.0370854	0.180788	0.180472	0.163961	0.108316	0.00904441	0.108171	0.0774165	0.0694623	0.135286	0.174944	0.177588	0.12177	0.0324557
1.281	0.0767872	0.0147941	-0.0918872	-0.0514448	-0.0852137	-0.0262176	0.0785003	0.0289922	4.674	0.00102601	0.226189	0.0363104	0.186572	0.171158	0.153512	0.103693	0.00730395	0.106537	0.0772312	0.0699772	0.130685	0.168875	0.171554	0.117591	0.033356
1.2815	0.0820628	0.033049	-0.104016	-0.09532	-0.0461614	-0.0140697	0.0795802	-0.0137603	4.68425	0	0.227559	0.0360393	0.191668	0.163368	0.142901	0.100132	0.00622889	0.104993	0.0769597	0.0703109	0.126584	0.163471	0.166176	0.11387	0.0340711
1.282	-0.165283	-0.0325213	-0.147032	-0.0985878	0.00327454	0.00964136	0.0434423	-0.00858959	4.6945	0.00155803	0.225108	0.0363462	0.195658	0.157359	0.132427	0.0977026	0.0058404	0.10353	0.0765748	0.0704238	0.123035	0.1588	0.161519	0.11065	0.0345676
1.2825	-0.210807	-0.241634	-0.235011	-0.00599631	0.0397809	-0.0034311	0.0687416	-0.0079617	4.70475	0.00532338	0.219039	0.0373018	0.198155	0.153299	0.122443	0.0964513	0.00613565	0.102156	0.0760687	0.0703002	0.120075	0.154914	0.157636	0.107968	0.03483
1.283	-0.155347	-0.301663	-0.190499	0.0552165	0.0111058	0.00428817	0.036135	-0.000276559	4.715	0.0108426	0.209827	0.0389691	0.198861	0.151253	0.113361	0.096414	0.0070924	0.100917	0.0754829	0.0699829	0.117743	0.151862	0.154577	0.105858	0.0348835
1.2835	-0.119802	-0.187807	-0.171233	0.0408134	0.0472455	0.00780059	-0.0039189	0.037322	4.72525	0.0176583	0.198257	0.0413999	0.197597	0.151185	0.105638	0.0976361	0.00868036	0.0999306	0.074937	0.069604	0.116093	0.149708	0.152412	0.104366	0.0348139
1.284	-0.0577013	0.0827587	-0.193595	0.0273104	0.0610433	0.00567267	-0.0313193	0.0540807	4.7355	0.0253516	0.185469	0.0446226	0.194339	0.152963	0.0997456	0.100179	0.0108635	0.0994	0.0746479	0.0694073	0.115194	0.148534	0.151232	0.103554	0.0347827
1.2845	0.109592	0.214218	-0.149516	0.00332522	0.0992548	0.00722165	-0.0334105	0.056502	4.74575	0.0335817	0.172946	0.0486316	0.189215	0.156379	0.0961444	0.104129	0.0136032	0.099619	0.0749318	0.06975	0.115137	0.148445	0.151158	0.103498	0.0350282
1.285	0.174926	0.174572	-0.110759	0.00568268	0.0825654	0.000354449	-0.070705	0.0289992	4.756	0.0420996	0.162449	0.0533669	0.182506	0.161173	0.0952308	0.109591	0.0168492	0.100948	0.0761804	0.0710766	0.116025	0.149557	0.152325	0.104286	0.0358476
1.2855	0.105522	0.103437	0.00327012	-0.0152093	0.0885582	-0.0212486	-0.0567486	-0.0392919	4.76625	0.0507515	0.155869	0.0587	0.174599	0.167063	0.0973094	0.116678	0.0205333	0.103774	0.0788175	0.0738679	0.117963	0.151989	0.154872	0.106007	0.0375636
1.286	0.0728156	-0.11252	0.0864134	-0.0072468	0.0337583	0.0289178	-0.0136748	-0.103001	4.7765	0.0594623	0.155007	0.0644172	0.165948	0.173763	0.102544	0.125471	0.0245584	0.108445	0.083225	0.0785595	0.121037	0.155834	0.158914	0.108735	0.0404695
1.2865	-0.059451	-0.276677	0.0191019	-0.0422656	0.0348253	0.0331894	-0.0142035	-0.114115	4.78675	0.0682068	0.16134	0.0702163	0.157	0.181006	0.110946	0.135987	0.028796	0.115202	0.0896741	0.0854632	0.125292	0.161139	0.164507	0.112504	0.0447773
1.287	-0.210727	-0.283421	-0.139675	-0.0130093	0.00777763	0.0383479	-0.0759965	-0.0803077	4.797	0.0769658	0.175761	0.0757108	0.148136	0.188529	0.122343	0.148141	0.0330898	0.124101	0.0982454	0.0946785	0.130696	0.167859	0.171613	0.117286	0.0505597
1.2875	-0.170369	-0.206434	-0.220307	-0.000526155	0.0245872	0.00699125	0.00307568	-0.0502105	4.80725	0.085671	0.198421	0.0804496	0.139625	0.196063	0.136399	0.161731	0.0372673	0.134975	0.108783	0.106041	0.137133	0.175846	0.180076	0.122976	0.0577165
1.288	-0.0279588	-0.118668	-0.231449	0.056124	0.0200773	0.00602195	0.0736059	-0.0600687	4.8175	0.0941498	0.228581	0.0839514	0.131608	0.203312	0.152617	0.176431	0.0411585	0.147395	0.120859	0.119083	0.144379	0.184827	0.189604	0.129379	0.0659476
1.2885	0.00991859	-0.166797	-0.190648	-0.0161257	0.036709	-0.000675042	0.0501518	-0.00892123	4.82775	0.10209	0.264638	0.0857404	0.124118	0.209941	0.17038	0.191817	0.044615	0.160685	0.133785	0.133046	0.15212	0.194421	0.199784	0.136219	0.0747614
1.289	0.0299488	-0.26011	-0.155042	0.0249043	-0.0349287	0.0101132	0.0611931	-0.0096519	4.838	0.109042	0.304167	0.0853975	0.117119	0.215594	0.188985	0.207381	0.0475286	0.173956	0.146648	0.146916	0.159971	0.204163	0.210107	0.14316	0.0834985
1.2895	0.0698804	-0.167317	-0.177146	0.0645107	-0.06593	-0.00378034	0.065783	0.0535096	4.84825	0.11446	0.34412	0.082598	0.110561	0.219923	0.207682	0.222557	0.0498353	0.186186	0.158385	0.159512	0.16751	0.213548	0.220019	0.149834	0.0913843
1.29	0.105003	0.0070829	0.0715159	0.0419244	0.0113884	-0.0118691	0.00682446	0.0785501	4.8585	0.117788	0.38107	0.0771635	0.104415	0.222659	0.225709	0.236737	0.0515136	0.196311	0.167882	0.169592	0.17432	0.22208	0.22897	0.15588	0.0976036
1.2905	0.0901036	0.089509	0.26248	-0.000614424	-0.0656831	-0.00905332	-0.0825589	0.0972529	4.86875	0.118563	0.411526	0.0690801	0.0986843	0.223673	0.242322	0.24928	0.0525679	0.203332	0.17409	0.175982	0.180024	0.229312	0.236464	0.16097	0.101382
1.291	0.12031	0.198278	0.211282	0.0106372	-0.0643168	-0.0300013	-0.0550142	0.126472	4.879	0.116536	0.432323	0.0585222	0.0934073	0.223046	0.256824	0.259548	0.0530154	0.20644	0.176154	0.177723	0.184327	0.234895	0.242111	0.164849	0.102089
1.2915	-0.138165	0.29886	0.290899	0.0311982	-0.0586042	-0.0108521	-0.021607	0.16629	4.88925	0.111754	0.440947	0.0458286	0.0886489	0.221085	0.268589	0.266953	0.0528715	0.205106	0.173514	0.174187	0.187041	0.23861	0.245665	0.167354	0.0993067
1.292	-0.193431	0.343282	0.396268	0.0262848	-0.0301623	-0.0234613	-0.0253414	0.13538	4.8995	0.104622	0.435938	0.0314744	0.0844858	0.218296	0.277115	0.271031	0.0521498	0.199183	0.166015	0.165202	0.188109	0.240389	0.24705	0.168437	0.0929221
1.2925	-0.0258757	0.341874	0.326115	-0.00696043	-0.0107701	0.00224141	-0.0160514	0.0633434	4.90975	0.0958842	0.41706	0.0160078	0.0809937	0.21529	0.282049	0.271501	0.0508646	0.18892	0.15393	0.151077	0.187597	0.240306	0.246353	0.168154	0.0831442
1.293	0.1925	0.321864	0.206193	-0.0394697	0.0216235	0.0204793	0.0199583	-0.0724641	4.92	0.0865375	0.38543	0	0.0782297	0.212685	0.283237	0.268331	0.0490452	0.174966	0.137966	0.132615	0.185687	0.238565	0.243815	0.166658	0.0705096
1.2935	0.258457	0.306136	0.147887	-0.067711	0.067442	0.00505196	-0.0327978	-0.186914
1.294	0.0475494	0.259088	-0.0116979	-0.0497321	0.00425561	-0.0284409	0.0707246	-0.243189
1.2945	-0.0401764	0.0657158	-0.0587599	-0.02973	0.0156217	-0.0257346	0.0818403	-0.148207
1.295	-0.0182067	-0.153017	-0.0579121	-0.0285913	-0.0176598	0.00780455	-0.0117279	0.00274
1.2955	-0.0170452	-0.299971	-0.0288527	-0.0168481	-0.0339524	0.00927384	0.00342459	0.0683974
1.296	0.0220944	-0.382861	0.0254147	-0.0285563	-0.00611915	0.0169282	-0.0186408	0.110904
1.2965	0.0904053	-0.362691	0.0399254	-0.0216415	0.00510309	0.0125397	-0.0181569	0.0773128
1.297	0.0676658	-0.246267	-0.0324387	0.0356924	0.0457388	-0.0140237	-0.00739783	0.0660255
1.2975	-0.046048	-0.126783	-0.202118	0.0884112	0.00124102	-0.0148603	0.0596767	0.0324871
1.298	-0.200293	-0.086398	-0.277063	0.0319677	-0.0423098	-0.0382756	0.0270344	-0.00954396
1.2985	-0.199618	-0.0100579	-0.233098	-0.0666775	-0.0112444	-0.0154481	0.00227454	-0.0219002
1.299	-0.193556	0.0878157	-0.225579	-0.0739174	-0.0426198	-0.000943923	-0.0285874	-0.00507515
1.2995	-0.201553	0.169712	-0.206413	-0.00256536	-0.0337581	0.0217936	-0.10806	0.032777
1.3	-0.0845347	0.121689	-0.0909872	0.0695046	-0.0379569	0.0264629	-0.131016	-0.0376785
1.3005	0.131536	0.122868	0.0417757	0.118257	0.010203	0.0265198	0.0393369	-0.09909
1.301	0.150751	0.124558	0.0201761	0.0822695	-0.0226327	0.0155744	0.0680604	-0.214942
1.3015	0.0981821	0.0762292	-0.0642022	0.041824	0.00303305	0.0170651	0.04336	-0.168145
1.302	0.0657782	-0.036716	-0.0951323	-0.0335803	0.0191736	0.0204719	0.0322877	-0.0430602
1.3025	-0.0470887	-0.0432867	0.0633554	-0.0503514	0.0580585	0.0304665	0.0113142	0.0687921
1.303	-0.124758	-0.00896366	0.369737	-0.059223	0.0576168	0.00835319	0.00446139	0.0984238
1.3035	-0.0931043	-0.0300227	0.400419	-0.0392513	0.0413431	0.0153347	-0.0204685	0.0729527
1.304	-0.0715288	-0.155169	0.178181	-0.0290835	0.0253495	0.000489489	-0.00193682	0.104566
1.3045	0.133351	-0.213855	0.0959523	-0.0202099	0.0294078	-0.0170095	-0.00218802	0.106738
1.305	0.220677	-0.140935	0.0369997	0.00361981	0.0498012	-0.0425357	-0.0218351	-0.0128972
1.3055	0.283033	0.0198631	-0.00345236	0.000138224	0.0206747	-0.0401296	-0.026436	-0.0535137
1.306	0.268895	0.0397629	-0.00911124	-0.0160939	0.048701	-0.0117166	-0.0244059	0.00094821
1.3065	0.193843	0.0158989	-0.0235291	-0.0107971	0.0205959	-0.0384178	-0.10061	0.0782249
1.307	-0.0179499	0.0103045	-0.0731177	0.0132041	0.0236775	-0.04265	0.0353368	0.0663537
1.3075	-0.0768085	0.114264	-0.0472544	-0.0223877	-0.0167095	-0.0163632	0.0367644	0.0564816
1.308	-0.0590366	0.285267	-0.00352446	-0.0115114	0.00100472	0.00666517	0.0253518	0.112172
1.3085	-0.101996	0.220011	-0.1918	0.0166673	-0.0355675	0.00781651	0.0991992	0.150913
1.309	-0.122964	0.148458	-0.255149	0.00513004	-0.0745423	0.0312052	0.0927805	0.127544
1.3095	-0.103977	0.0414965	-0.0155481	0.0646644	-0.0566626	0.0440669	0.102871	0.02849
1.31	-0.190193	-0.0288527	0.0716232	0.0924133	-0.0602342	0.0188431	0.0450002	-0.131375
1.3105	-0.247908	-0.15869	-0.0682251	-0.00856142	-0.007562	0.0317367	-0.0285541	-0.210441
1.311	-0.189507	-0.137458	-0.136048	-0.0526769	-0.0560552	0.0279408	-0.0628224	-0.193655
1.3115	-0.111928	-0.056321	-0.102619	-0.0424076	-0.0446947	-0.00712508	-0.0625567	-0.150735
1.312	-0.0421111	0.00138351	-0.0496948	0.00325299	-0.0217981	0.0290454	-0.0696999	-0.0459212
1.3125	0.0149757	-0.0417417	-0.0396154	0.00118724	-0.025541	0.0512136	-0.0466817	-0.00704604
1.313	0.130409	0.0180875	-0.0236588	-0.00229194	-0.0241425	0.00234086	-0.0821365	-0.0651408
1.3135	0.202338	0.0104078	0.137616	0.0387475	0.00360899	-0.0188292	0.0360266	-0.168105
1.314	0.145259	-0.0813629	0.181658	0.0431901	0.000713596	-0.0518804	0.0513119	-0.174147
1.3145	0.12451	-0.186802	0.0660847	0.0368979	-0.0286262	-0.037077	-0.0216209	-0.0278572
1.315	0.144125	-0.110867	0.0866726	-0.00981656	0.0118184	-0.053525	-0.0491342	0.11602
1.3155	0.0305022	0.0544355	0.128322	-0.0454698	0.032842	-0.0357732	-0.0474973	0.183179
1.316	-0.132151	0.0358048	0.199339	-0.0693183	0.0344956	0.00240445	-0.0499488	0.129811
1.3165	-0.0246753	-0.0132857	0.186213	-0.0181248	0.0932004	-0.0118559	-0.0583355	0.0716004
1.317	0.130786	-0.0273327	0.141743	0.0614566	0.0327537	-0.0120751	0.00931188	0.102398
1.3175	0.029072	-0.00613937	0.0226911	0.0720105	-0.000514824	-0.0329454	0.0473054	0.0595567
1.318	-0.00841252	0.0012392	-0.0277251	0.0253578	0.071609	-0.0160812	0.0588478	-0.00573779
1.3185	-0.00250203	0.122007	-0.0535872	-0.0505593	0.102321	0.0297261	0.0625758	-0.0347454
1.319	-0.0915534	0.176671	-0.0771795	-0.10057	0.0147405	0.0366157	0.0463794	-0.00401363
1.3195	-0.124904	0.214884	-0.0112798	-0.0970116	-0.0181766	0.0109919	-0.0359351	0.100368
1.32	-0.011604	0.164205	-0.0575619	-0.0651119	-0.00293374	0.0309128	0.0378209	0.157426
1.3205	-0.0383742	0.0859857	-0.137104	0.00508551	-0.0320831	0.0440042	0.0827196	0.161193
1.321	-0.0709764	0.090717	-0.266585	0.0337318	-0.0113668	0.00837447	-0.00134767	0.13505
1.3215	-0.0656527	-0.0630927	-0.379683	0.036969	-0.0305743	0.0105235	-0.00438189	0.0481728
1.322	-0.0681924	-0.200171	-0.381081	0.0344486	-0.00279917	-0.00262593	-0.010855	-0.0617472
1.3225	0.0382929	-0.239132	-0.0896359	0.024795	-0.0412785	0.00398197	0.0401623	-0.206475
1.323	0.118904	-0.247233	0.0920174	-0.00537529	-0.0231899	0.00451897	0.0754335	-0.309004
1.3235	0.132421	-0.186388	0.163612	0.0080925	0.0192432	0.00168302	0.0932833	-0.290261
1.324	0.125719	-0.0862661	0.200907	0.00998261	-0.0175028	0.00290694	-0.0151388	-0.200212
1.3245	0.115812	0.0357959	0.203246	0.0131908	-0.00088709	-0.0238255	-0.0695562	-0.0854218
1.325	0.116438	0.0223001	0.161298	-0.0021365	-0.0449766	-0.0166505	-0.0906378	0.00543639
1.3255	0.00239645	-0.0225101	0.0753102	0.0686848	-0.0457192	0.00684163	-0.0879866	0.0665178
1.326	0.00700942	-0.0473983	0.143491	0.105937	-0.0214391	0.00555049	-0.109609	0.095659
1.3265	-0.0135588	0.0391686	0.148115	0.0389663	-0.00839012	0.000872248	-0.0202997	0.131956
1.327	-0.135522	0.0986474	0.132464	0.0177338	0.00871948	-0.00461071	0.021575	0.107307
1.3275	-0.205688	0.115534	0.0379962	0.0051594	-0.0252096	-0.00648174	-0.0108104	0.126255
1.328	-0.155214	0.0541449	-0.0487382	0.00277707	0.00175284	-0.00555405	-0.00977471	0.0970763
1.3285	-0.200075	0.060976	-0.0436313	-0.00629379	0.0248483	0.00859404	0.00392355	0.0673289
1.329	-0.125887	0.152634	-0.126039	-0.0189618	0.0386698	-0.000686074	-0.0118005	0.0330943
1.3295	0.0598585	0.128173	-0.224617	-0.0593379	0.021697	-0.00417942	-0.00216839	0.02254
1.33	0.113339	0.0902902	-0.204383	-0.107429	0.0287783	-0.022889	-0.0182928	0.0281315
1.3305	0.0649052	0.0367956	-0.090476	-0.130377	0.0383654	0.0118265	-0.0210656	-0.0816508
1.331	0.0638239	-0.0120742	-0.0227952	-0.0562471	0.0321134	-0.00606076	0.0335268	-0.102469
1.3315	-0.00122647	-0.035213	-0.0423971	0.00369016	-0.0028207	-0.00300899	0.0876654	-0.0958552
1.332	0.102055	-0.0246433	-0.0941303	-0.0424732	-0.0378887	-0.008519	0.0444776	-0.0302733
1.3325	0.198508	0.0138624	-0.110386	-0.0479347	-0.0114335	-0.00324346	-0.0402919	-0.00683278
1.333	0.0439806	0.0250704	0.0709521	-0.0052872	-0.0127392	-0.00892116	0.0431869	0.00899339
1.3335	-0.136194	-0.073356	0.168071	0.0233028	0.0336167	-0.00341134	0.0505418	-0.00366429
1.334	-0.151653	-0.127569	0.164726	0.0642021	0.0162283	-0.0221293	0.0369766	0.0142482
1.3345	0.0611518	-0.0570646	0.187906	0.123253	0.00588467	-0.015302	-0.00431005	-0.00141463
1.335	0.139636	-0.0232082	0.240212	0.12788	0.00894453	-0.00247299	0.0480644	0.0168782
1.3355	0.0731955	-0.0642902	0.212844	0.0688436	-0.0427843	0.0231858	0.0532772	0.0376189
1.336	-0.14459	-0.0360294	0.0722861	-0.0123591	-0.039893	0.0125266	0.0186065	0.0135497
1.3365	-0.171428	0.0357775	-0.0162334	-0.0465685	-0.0386234	0.0439574	-0.0220902	-0.00194008
1.337	-0.00445147	-0.00445003	-0.127429	-0.0397292	-0.0413853	0.0259362	-0.0423655	0.017474
1.3375	0.103235	-0.103259	-0.241344	0.000919115	-0.00503663	0.00782224	-0.0568027	0.0242713
1.338	0.176374	-0.0842374	-0.223397	0.000776626	0.0224609	0.0177944	-0.0434695	-0.00569826
1.3385	0.0932927	-0.0116869	-0.1829	0.0038865	0.0322591	0.0116178	-0.0728219	-0.0519373
1.339	-0.019669	-0.0249148	-0.0970407	-0.0514543	0.0329989	-0.000814912	-0.108648	-0.0377455
1.3395	-0.0497096	0.0271715	-0.0096208	-0.0516936	0.0236645	-0.00540906	0.0140809	-0.0246718
1.34	-0.0136499	0.0617142	-0.0271107	-0.0368431	-0.00273494	-0.0113113	0.0337437	-0.0262184
1.3405	-0.0304237	-0.0217194	-0.0907479	0.00628972	0.00111331	-0.00802726	0.0498279	0.0557442
1.341	-0.0828366	-0.0958083	-0.00609126	0.0671413	-0.00857351	-0.0116894	0.00845893	0.035513
1.3415	-0.0870299	0.0256611	0.130142	0.10699	0.0284214	-0.00256868	-0.0368595	0.0602608
1.342	-0.0160245	0.102782	0.25113	0.0851754	0.0503936	0.00878667	-0.0807313	0.073469
1.3425	0.0420042	0.0948933	0.265557	0.0320771	0.0149778	-0.0106029	-0.00816431	0.0112144
1.343	-0.0118386	0.0194173	0.149064	0.00236179	-0.0184891	-0.0356251	-0.0274142	-0.0648691
1.3435	0.0247346	-0.022817	0.0136983	-0.069497	-0.0426485	-0.0356241	0.0125321	-0.10081
1.344	-0.00123964	0.0608333	-0.0475453	-0.105401	0.0119917	-0.0340086	0.0240293	-0.123606
1.3445	-0.0161346	0.14426	-0.0898218	-0.109258	-0.0040794	0.0159262	0.090364	-0.115092
1.345	0.00146872	0.055072	-0.147248	-0.0407339	-0.0153542	0.0404092	0.0772377	-0.0292783
1.3455	0.0133229	-0.0681854	-0.156303	0.0100771	-0.000143096	-0.00239612	0.0290654	0.0597176
1.346	-0.0327969	-0.000440666	-0.0984804	0.0663352	-0.021404	-0.00449182	0.0980802	0.0746074
1.3465	-0.027329	0.047129	-0.103416	0.0358856	-0.0178463	-0.0222958	0.0841732	0.0544954
1.347	-0.0900826	0.0700982	-0.0973365	-0.000599991	-0.0132904	0.0242601	0.035062	0.0334864
1.3475	-0.0261632	0.0492209	0.00234835	-0.0414736	-0.0568536	0.0317276	0.00957189	0.0425321
1.348	0.0698082	0.126683	0.103553	-0.087144	0.00849072	0.00907558	-0.0538256	0.0941973
1.3485	0.0621871	0.0279372	0.145406	-0.0845022	0.000659874	0.000559553	-0.0803156	0.113034
1.349	0.0614938	-0.0472796	0.0786763	-0.018979	-0.0056778	-0.0128474	-0.0869668	0.0625074
1.3495	0.0747489	-0.112638	0.0120045	0.0879713	-0.0251217	-0.0120258	-0.0586259	0.0264569
1.35	-0.00152212	-0.199606	-0.0361372	0.0490631	0.00732354	0.00642777	-0.0539029	0.0138734
1.3505	-0.043748	-0.227142	-0.0887002	0.0119536	0.061397	0.0173842	-0.0696227	-0.0797215
1.351	0.00403777	-0.14616	-0.0717301	0.0127775	0.0621915	0.0385479	-0.0430367	-0.0831134
1.3515	-0.0530277	0.000203474	-0.0063229	0.0317159	-0.00125873	0.00287305	0.00266286	-0.0807011
1.352	-0.0345064	0.0599088	0.0766338	0.068486	-0.00650156	-0.033339	-0.000664668	-0.0777307
1.3525	-0.0196489	-0.0241994	0.102028	0.042098	-0.0248182	-0.0344911	0.0684054	-0.0914738
1.353	0.0712685	0.0356639	0.106921	0.0299146	-0.0018963	-0.0225539	0.0591994	-0.0939462
1.3535	-0.0293689	0.124886	0.0871769	0.00341857	-0.00399806	-0.0373276	0.00911106	-0.0355606
1.354	-0.0306536	0.125693	0.106817	0.0137973	-0.0178048	-0.011214	-0.0037724	-0.0154041
1.3545	0.0282323	0.0657061	0.117358	0.0348703	0.0284181	-0.00842624	0.0174382	0.0114742
1.355	0.072201	-0.0611485	0.110832	0.06626	0.0315382	0.0123961	-0.00493441	-0.0066397
1.3555	0.0695162	-0.224295	0.0938295	0.0931254	0.00297804	0.0240766	0.0409159	0.0317553
1.356	0.04578	-0.245094	0.167116	-0.00590189	-0.0113453	0.0344349	0.0274768	0.0726144
1.3565	-0.0549981	-0.158788	0.159232	-0.0799933	-0.0175206	0.0138756	-0.0220931	0.0918491
1.357	-0.0930006	-0.0421867	0.0789247	-0.142942	0.00504211	0.0153937	-0.00562917	0.100834
1.3575	0.0576023	0.126073	-0.100132	-0.096774	0.0207922	0.040467	0.0264583	0.094635
1.358	0.075072	0.251195	-0.299507	-0.0601522	0.0503128	0.0469078	0.0104054	0.113749
1.3585	-0.0289805	0.261805	-0.444967	-0.0487879	0.000998227	0.0210281	-0.0699789	0.0832892
1.359	0.0134812	0.213817	-0.517113	-0.0194846	-0.0186761	0.0281055	0.0246064	0.0746936
1.3595	-0.00830383	0.161707	-0.527481	-0.0286806	0.0238537	0.0071675	0.0111507	0.0369157
1.36	-0.0971523	0.141371	-0.488829	-0.0760145	-0.0426712	-0.00233591	0.00431176	0.0150455
1.3605	-0.0609893	-0.0482952	-0.303181	-0.0447745	-0.00850929	-0.0304556	0.0399846	-0.0391431
1.361	0.0395851	-0.103242	-0.141076	-0.0173007	-0.029701	-0.0488943	0.0579435	-0.112946
1.3615	0.135128	-0.0860697	0.152911	0.024469	-0.0368045	-0.0476002	0.027783	-0.198419
1.362	0.105863	-0.0329094	0.29586	0.0641541	-0.0335166	-0.0415593	-0.0193151	-0.294476
1.3625	-0.0560774	0.0176298	0.388328	0.0670764	-0.00878846	-0.045956	-0.00313219	-0.308351
1.363	-0.0974633	0.109767	0.514198	0.084062	-0.014127	-0.0285912	-0.0311394	-0.200386
1.3635	-0.125434	0.137184	0.572404	0.107795	0.0319573	-0.0322339	-0.047999	-0.0399942
1.364	-0.143149	0.00182023	0.476207	0.0931592	0.0209399	-0.00338541	-0.0556692	0.0697425
1.3645	-0.12392	-0.134652	0.30072	0.0478392	-0.0148897	0.0432746	-0.0343555	0.15315
1.365	-0.117046	-0.169803	0.161519	0.00401383	-0.0151612	0.0118098	-0.083579	0.190896
1.3655	-0.0631989	-0.128581	0.122991	-0.0126701	0.0395538	0.0173024	-0.00113435	0.171227
1.366	0.0092959	-0.15671	0.0157961	0.0229934	0.0462965	0.0326477	-0.0191387	0.0965352
1.3665	0.0599751	-0.111536	-0.182771	-0.0265307	-0.00402308	0.0169087	-0.0406273	0.0834726
1.367	0.0935774	-0.130602	-0.298507	-0.080473	-0.0229487	-0.00103555	-0.0513384	0.122789
1.3675	0.137192	-0.151855	-0.187236	-0.0471462	0.00803327	0.00822078	-0.0650429	0.133992
1.368	0.188969	-0.133181	-0.16575	-0.0495761	-0.00346039	0.0134243	-0.00719878	0.156385
1.3685	0.206927	-0.0873664	-0.0993993	0.00566217	0.00155939	-0.0295046	0.0494281	0.129935
1.369	0.177952	-0.0739329	-0.0155831	0.062309	-0.0251394	-0.00781089	0.13074	0.0248282
1.3695	0.0446051	-0.0504496	-0.0860299	0.0868058	-0.0176913	-0.00850859	0.248669	-0.0620842
1.37	-0.00022755	0.00107755	-0.168511	0.020489	0.00417004	-0.0261058	0.174048	-0.108282
1.3705	-0.0671925	0.0940114	-0.047145	0.0037703	0.0671667	-0.00261053	0.00167688	-0.110122
1.371	-0.0515617	0.114788	0.0434976	-0.110167	0.016713	0.0631844	-0.0919468	-0.146936
1.3715	-0.0798604	0.142356	0.0200729	-0.0622885	-0.0183574	0.0411891	-0.125622	-0.166871
1.372	-0.143877	0.217145	-0.102782	-0.0305186	0.0139297	0.00386476	-0.00542467	-0.190784
1.3725	-0.0391141	0.38544	-0.08635	-0.0637447	-0.0208202	0.0183832	-0.00594094	-0.128567
1.373	-0.0263421	0.602908	0.0656319	-0.0855995	0.0107753	0.0193096	0.0378141	-0.01248
1.3735	-0.0553413	0.487072	0.00816754	-0.0439871	-0.00546435	-0.00656103	0.0918297	-0.00871947
1.374	-0.030174	0.19165	-0.245476	-0.0197194	-0.0194677	-0.0126186	0.0538348	-0.012237
1.3745	-0.0371607	-0.0357864	-0.305897	0.00100254	-0.0184443	0.000118916	-0.000740125	0.0153331
1.375	-0.0614177	-0.226901	-0.160361	0.0590524	0.010388	-0.0107135	-0.0795144	0.0703627
1.3755	0.0117453	-0.43496	0.0460561	0.0873151	-0.0149805	-0.00202475	-0.128762	0.0651745
1.376	0.0173232	-0.446194	0.089869	0.0891333	-0.0210399	-0.0324458	-0.143111	0.0750273
1.3765	0.0794	-0.384059	0.167881	0.050219	0.0473145	-0.0163115	-0.0813534	0.030404
1.377	0.156584	-0.23837	0.125932	-0.00201206	0.02663	-0.0117512	-0.00901527	0.0530753
1.3775	0.0573878	-0.173725	0.128105	-0.0152266	0.0138907	-0.00264432	0.0397545	0.0435449
1.378	-0.00590457	-0.137173	0.143115	-0.0579287	-0.0356303	-0.014165	-0.0131727	0.0389256
1.3785	-0.135687	-0.0686032	0.140016	-0.0323801	0.01096	-0.0100306	0.0875292	0.0492268
1.379	-0.143419	0.0474805	0.139941	-0.00636064	0.0192341	-0.00543298	0.0497898	0.0518289
1.3795	-0.0806489	0.162764	0.228887	0.0206498	-0.00902244	0.0124433	-0.0336964	0.0592716
1.38	-0.0320238	0.242228	0.211992	0.0725917	-0.0223134	-0.000799939	-0.0123327	0.0267577
1.3805	0.111289	0.215355	0.0891029	0.132446	-0.0358424	-0.0293869	0.0368849	0.0218979
1.381	0.145284	0.0104315	0.00566121	0.0902294	-0.00313677	0.00917186	0.0494217	-0.0264911
1.3815	0.0799332	-0.138758	0.065073	0.0158249	-0.0465708	-0.00545665	-0.004639	-0.0966257
1.382	-0.0794722	-0.051102	0.0895209	-0.0603646	-0.0358906	-0.0126426	-0.0168172	-0.10213
1.3825	-0.271255	0.103927	-0.0384482	-0.0761083	0.0123951	0.00855628	0.0112114	-0.110386
1.383	-0.1256	0.186623	-0.175294	-0.0493211	0.0215171	0.0255371	-0.0161298	-0.0469232
1.3835	0.231685	0.185551	-0.244496	-0.0107388	0.0472364	0.0331933	-0.0246143	0.00504295
1.384	0.15445	0.0762198	-0.26515	-0.0347341	0.0183303	0.0196631	-0.0121104	0.0389989
1.3845	0.0711379	-0.0339849	-0.200833	-0.0346343	0.0200275	0.0259317	-0.0426607	0.0830996
1.385	0.0236524	-0.0140753	-0.23813	-0.0367956	0.0124079	0.00439024	0.0338469	0.102163
1.3855	-0.0370588	0.0790341	-0.299009	-0.00402192	0.00708857	-0.00234943	0.0613167	0.0381457
1.386	-0.022555	0.111626	-0.191945	-0.00751438	-0.00639955	0.0046846	0.0524101	-0.00460477
1.3865	0.00357917	-0.00580634	-0.0543702	0.0300255	-0.000337518	-0.0265025	0.0267981	-0.0247306
1.387	0.0252799	-0.150019	0.202501	-0.0149664	0.0175589	-0.0014971	0.0248425	-0.0445044
1.3875	0.0488347	-0.228938	0.213523	-0.0569372	-0.00368555	0.0143772	-0.020174	-0.0549035
1.388	0.100558	-0.211559	0.195636	-0.0232913	-0.0520182	-0.0188528	-0.0412324	-0.0495025
1.3885	0.114908	-0.164302	0.231015	-0.00369674	-0.0348763	-0.0253607	0.0110149	-0.0946264
1.389	0.0566425	-0.172172	0.188969	0.00282042	-0.0704486	-0.000452402	0.0389947	-0.109677
1.3895	-0.119264	-0.115618	0.00690765	0.00755904	0.0419281	-0.0191993	0.0264669	-0.0471273
1.39	-0.165038	0.0389609	-0.0745952	0.0245926	0.0432337	-0.0105657	0.0141597	0.0375841
1.3905	-0.192802	0.104037	-0.0184308	0.0397305	0.0581749	0.0253356	-0.0752822	0.0125871
1.391	-0.129559	0.0198255	-0.0524917	0.0430193	0.0227875	0.0446894	-0.112657	-0.0198339
1.3915	-0.0146341	0.0823089	0.0302354	0.0226567	0.0166474	-0.0230315	0.00955482	0.07679
1.392	0.042758	0.288428	0.0247894	0.00462175	0.0038198	-0.00918956	0.0514459	0.132037
1.3925	0.109676	0.410361	-0.0554886	-0.0236635	0.0164511	-0.0134263	-0.0133181	0.13237
1.393	0.0727968	0.266666	0.0246259	0.015	-0.00535386	-0.0115107	-0.00378396	0.0957898
1.3935	0.0258439	0.103116	0.0767331	-0.00160114	-0.00509177	-0.00409307	-0.0310453	-0.0437833
1.394	-0.0138763	-0.0504476	0.0490764	-0.00903151	-0.0495844	0.0165001	0.00107158	-0.11936
1.3945	-0.0784352	-0.191588	-0.071126	0.0229671	-0.0275931	0.0267939	0.0196534	-0.0546112
1.395	-0.088907	-0.236514	-0.0800176	0.0621597	-0.0266586	0.0176595	0.00132417	0.0399568
1.3955	-0.0204136	-0.288068	-0.0144171	0.0643507	0.000492574	0.00425496	-0.000441323	0.118466
1.396	-0.035002	-0.34128	-0.0370147	0.00357643	0.0141708	-0.00690865	-0.037781	0.162876
1.3965	0.101589	-0.273448	-0.010668	-0.066876	0.00689849	-0.0142997	-0.0483466	0.141471
1.397	0.108466	-0.100325	0.064606	-0.0547366	-0.00578994	-0.00959399	-0.0255799	0.0261991
1.3975	0.0534774	0.082583	0.0764743	-0.0395101	0.0197157	-0.0111299	-0.0183611	-0.0712148
1.398	0.0235909	0.225281	0.0483298	-0.0459982	-0.010542	-0.0249477	0.052898	-0.104221
1.3985	0.0852592	0.239565	0.00491785	-0.0155729	-0.00875864	-0.0100113	0.0638465	-0.0677943
1.399	-0.0414714	0.274728	0.0252175	0.00844176	0.00705454	-0.00865693	0.00564708	-0.0814678
1.3995	-0.108807	0.247189	0.105431	0.0118329	-0.0418357	-0.00332195	-0.0131894	-0.157044
1.4	-0.0372725	0.179935	-0.0211236	0.0478739	-0.00730495	-0.0158844	0.0496344	-0.171006
1.4005	0.0856805	0.156565	-0.16266	0.0395726	-0.00808627	0.00240426	0.0712181	-0.106522
1.401	0.0644169	0.0696721	-0.250456	-0.0211091	0.00550928	0.00831042	0.0574431	-0.0584423
1.4015	-0.0435674	-0.0505811	-0.220297	0.0202755	0.00634491	0.0268787	0.0214665	-0.0714363
1.402	-0.0675135	-0.141574	-0.151371	-0.0333267	-0.00601413	0.0123499	0.0221347	0.0576024
1.4025	-0.0921799	-0.219488	0.0397279	-0.0342446	0.0830426	0.0105111	-0.00959078	0.102669
1.403	-0.0326539	-0.246169	0.171974	0.0127112	0.0158963	0.021964	-0.0102503	0.0713371
1.4035	-0.0311043	-0.267618	0.211865	0.00855122	0.000126766	0.0222535	-0.0231952	0.052353
1.404	-0.141154	-0.21492	0.0970679	-0.00187237	0.00451883	0.0026479	-0.115106	0.0845121
1.4045	-0.022041	-0.147389	0.0175863	-0.00286617	-0.00167384	0.00307569	-0.0384156	0.092544
1.405	0.174633	-0.110787	-0.057188	0.0118227	-0.0179014	-0.00604683	-0.0449122	0.0610637
1.4055	0.258536	-0.03206	-0.00885589	-0.0173979	0.0134477	0.00480455	-0.0543754	0.103944
1.406	0.138605	0.0224046	0.278491	-0.0209328	-0.0414229	-0.0106432	-0.04235	0.0877773
1.4065	-0.0534019	0.124203	0.374574	-0.00256938	-0.0167643	0.0192558	-0.015385	0.00789711
1.407	0.0366334	0.180755	0.246177	0.00163112	0.0272514	0.0176599	0.00929387	-0.0780941
1.4075	0.0909886	0.154654	-0.011406	-0.055272	-0.0164816	0.0360913	0.034821	-0.145702
1.408	-0.0113275	0.226535	-0.221592	-0.00104735	-0.0305302	-0.013539	0.0651295	-0.123126
1.4085	-0.222075	0.189989	-0.252218	0.0985548	0.0151098	-0.0169823	0.0650753	-0.0899045
1.409	-0.281347	0.140035	-0.254724	0.124766	0.0188396	-0.0349064	0.0804766	-0.0338491
1.4095	0.0465272	0.148006	-0.366044	0.0976827	0.00328587	-0.0466963	0.0770974	0.0559413
1.41	0.0708628	0.103864	-0.418021	0.0280053	0.000267034	-0.0427452	-0.0264767	0.115774
1.4105	0.079121	0.028432	-0.271266	-0.100155	0.00662005	-0.0487723	-0.128007	0.0880337
1.411	0.0156541	0.0343727	0.00962892	-0.154175	0.00444458	-0.00975093	-0.0512882	0.102233
1.4115	-0.0236345	0.0102133	0.113931	-0.138955	0.0338021	0.00904594	0.0335608	0.051961
1.412	-0.0905995	-0.0899268	0.0184864	-0.0729896	-0.0171021	0.00556891	-0.000638492	0.0697029
1.4125	-0.11025	-0.363557	0.0392739	-0.0414243	-0.01437	0.00465099	-0.0109949	-0.00841171
1.413	0.0353309	-0.325454	0.126601	-0.0157179	0.0116167	0.0167001	0.0405811	-0.0713559
1.4135	0.15033	-0.251403	0.207047	0.0150764	0.00285492	0.0160006	0.0496971	-0.105019
1.414	0.0827904	-0.187244	0.318016	0.0474475	-0.0250515	0.0217586	0.0346414	-0.0697587
1.4145	-0.0735199	-0.0347895	0.473358	0.0655156	-0.0399465	0.0413742	-0.0346268	-0.00918993
1.415	-0.0868061	0.0785308	0.45654	0.12155	-0.046495	0.0296618	-0.0654949	-0.00709451
1.4155	-0.159301	0.143991	0.260655	0.173648	0.00216227	-3.55773e-05	-0.0569202	-0.076804
1.416	-0.0204762	0.174633	0.0539821	0.159129	0.0433659	0.00612146	-0.0119165	-0.105764
1.4165	0.0621931	0.0913312	-0.0923186	0.0668731	0.0429772	0.0162034	-0.0291629	-0.128818
1.417	0.153184	0.0933923	-0.246353	-0.010465	0.00872366	0.00271449	-0.0352609	-0.11328
1.4175	0.124893	0.132161	-0.346356	-0.0597389	0.00906525	-0.0205368	0.101498	-0.0911111
1.418	0.0338678	0.135895	-0.322258	-0.132843	-0.0172954	-0.00862498	0.101704	0.0273634
1.4185	0.0699843	0.0264462	-0.237946	-0.173917	0.0132841	-0.0154319	-0.0149693	0.180168
1.419	0.0324163	-0.0653065	-0.094025	-0.127341	-0.0253691	-0.0103734	-0.0564632	0.210424
1.4195	-0.0302509	-0.0333056	0.0122154	-0.0700604	-0.00129312	-0.00335779	-0.0472362	0.111497
1.42	-0.0419418	-0.0123819	0.0168515	0.0178317	0.025608	0.00123345	-0.00150862	0.0674544
1.4205	-0.0618018	-0.0241808	-0.0566654	0.0960261	-0.0551758	-0.0108739	0.0213336	0.0452511
1.421	-0.104703	-0.0569517	-0.0135765	0.100068	-0.0325162	-0.000837206	-0.00385872	0.037519
1.4215	-0.0643193	-0.0624041	-0.0271937	0.0111878	0.0162273	-0.0178679	0.00402011	0.0168469
1.422	-0.0744438	-0.0770444	0.0995766	-0.0105309	0.0790458	-0.0332199	0.00298403	-0.0734139
1.4225	0.0970936	-0.0684349	0.154903	-0.0248026	0.0689438	-0.00868537	0.0536177	-0.0655761
1.423	0.117857	-0.0971332	0.183669	-0.0529884	0.0204139	0.0466734	0.067945	-0.0345439
1.4235	0.0423548	-0.070422	0.0587562	-0.0785125	-0.0140907	0.0247574	0.021432	0.00569004
1.424	0.0724076	-0.0405306	-0.190943	-0.0309215	0.00823677	0.0201216	0.0501327	0.0618507
1.4245	-0.0102391	0.00150532	-0.180664	0.023917	-0.0197814	0.0204328	-0.00282529	0.0457755
1.425	-0.0960975	0.0694951	-0.11472	0.0784246	-0.0580656	0.0141752	-0.0771873	0.0721381
1.4255	-0.0654291	0.0884492	-0.115958	0.0558155	-0.0720418	0.000578211	-0.0750453	0.0517009
1.426	-0.0661068	0.0933244	-0.0945979	0.0311303	-0.0271206	-0.0205856	-0.0196286	-0.00649357
1.4265	-0.0198875	0.0711772	0.084643	0.0108406	0.0275576	-0.0395962	-0.000256492	-0.0650055
1.427	0.00228605	0.0283533	0.161035	0.00562165	-0.0362784	-0.00829744	-0.00944886	-0.126306
1.4275	0.0161945	0.0869515	0.123533	0.0257443	-0.0505708	-0.00402284	-0.0385651	-0.0998058
1.428	0.0455533	0.0920343	0.0583338	0.00160156	-0.0101423	0.00516373	-0.0456583	-0.0643533
1.4285	0.061407	0.0173231	0.071715	-0.0130819	0.00966286	0.0124895	-0.0374523	-0.0535445
1.429	0.0539287	-0.0417216	0.0581761	-0.00942861	0.0420865	0.0116811	0.031494	-0.0953986
1.4295	-0.126092	0.0177018	0.0337389	-0.00809621	0.0522643	0.0097678	0.0733939	-0.0615284
1.43	-0.105218	0.00501682	-0.0546914	-0.0129289	0.0872235	-0.00638699	-0.033413	0.00230095
1.4305	0.0587534	-0.0151384	-0.00298578	-0.0174559	0.0209703	-0.0141443	0.00279253	0.0645725
1.431	0.149997	-0.0316531	0.112351	0.00538504	0.0251961	0.00882906	0.0646263	0.0756934
1.4315	0.0590029	-0.0202064	-0.0441677	0.0021708	0.00838321	-0.0289051	0.0244681	0.154028
1.432	-0.122314	0.0185052	-0.0943991	-0.0322493	-0.00459233	-0.0376606	0.0196036	0.137089
1.4325	-0.0581914	0.0347049	0.0243802	0.00794665	0.00146531	-0.0383882	0.0112449	0.066859
1.433	-0.145279	0.0323093	0.0544045	0.0310743	-0.00335733	-0.0149651	-0.00237818	-0.00912809
1.4335	-0.107929	-0.00313436	0.036785	0.00881222	-0.073376	-0.01014	-0.0163135	-0.0320125
1.434	-0.0112896	-0.0298444	0.0551967	-0.0103811	-0.0328576	-0.00239598	-0.0155753	-0.0146476
1.4345	0.0725016	-0.0950462	0.103774	-0.0344355	-0.0525564	0.0224203	-0.00728897	-0.0308319
1.435	0.105808	-0.154623	0.189878	-0.0240806	-0.0317628	0.011757	-0.014059	-0.0392619
1.4355	0.214631	-0.169261	0.0826684	-0.0234983	-0.0414037	0.0421768	-0.0403765	-0.021489
1.436	0.173437	-0.149146	-0.197384	0.000304801	0.0150724	0.0432887	-0.0423519	-0.0163476
1.4365	0.114269	-0.105961	-0.175618	0.018666	0.0386569	0.0338308	-0.0865409	-0.0285186
1.437	-0.00893467	-0.0412525	-0.182031	0.0394018	0.0149996	0.0597185	0.0278563	-0.0266959
1.4375	-0.139684	0.0345238	-0.131758	0.0363406	0.0277537	0.0385009	0.0772356	-0.0799683
1.438	-0.0802375	0.099158	-0.085154	0.0334093	0.0354163	0.0242028	0.0484415	-0.0367258
1.4385	-0.0118995	0.0986896	-0.137139	0.041087	0.0816079	0.0350505	0.0427293	-0.0202417
1.439	-0.0204127	0.102874	-0.20925	0.025994	0.0627114	0.0124365	0.0622854	-0.0279612
1.4395	-0.0316176	0.114439	-0.0532318	-0.00774563	0.0301768	0.0102078	0.0312695	-0.0184826
1.44	-0.0543515	0.176557	0.185298	-0.0692554	-0.0726678	-0.0262368	0.0310693	0.00514117
1.4405	-0.0513063	0.183523	0.243108	-0.0494223	-0.0751814	-0.0675234	0.0838735	0.0356014
1.441	-0.105002	0.178794	0.166913	-0.038811	-0.0712831	-0.0915372	0.0289496	0.0807753
1.4415	-0.0956318	0.0767621	0.0594866	-0.0447715	0.000645692	-0.0943982	-0.0714665	0.0449544
1.442	0.0737558	-0.144637	-0.0628287	-0.0409294	-0.0158603	-0.0624857	-0.086541	0.0255062
1.4425	0.209645	-0.209606	-0.205578	-0.0273705	-0.0209592	-0.062372	-0.103798	0.0293528
1.443	0.125499	-0.145788	-0.146098	-0.0386088	-0.00635745	-0.0541617	-0.147318	0.0581098
1.4435	0.0305854	-0.0763888	-0.0118509	0.0107584	0.0252112	-0.00940342	-0.0170652	0.0313642
1.444	-0.131121	-0.0714635	0.0513507	0.0486125	0.0112112	0.0413219	0.0123598	0.00398872
1.4445	-0.116349	-0.0146312	0.127951	0.0510371	0.00323115	0.0415942	0.0197591	0.0213661
1.445	-0.178365	-0.0377236	0.180342	0.0733577	0.0353851	0.0278344	0.0196463	0.0108769
1.4455	-0.0282348	-0.0829915	0.145597	0.0750428	0.00927904	0.0704714	0.0438804	0.0446759
1.446	-0.000840454	-0.0533921	0.0647649	0.0421761	0.0271396	0.0517119	0.0268214	0.0895503
1.4465	0.0603182	0.0427897	-0.0321069	0.00319103	-0.0223019	0.0597714	-0.0188585	0.0316318
1.447	0.0790862	0.0914695	-0.0320538	-0.0443098	0.0211611	0.0411573	-0.00954651	-0.0337619
1.4475	0.0967847	0.142806	0.0752611	-0.0488265	-0.00757558	0.033335	0.00988864	-0.0738153
1.448	0.067543	0.207097	0.166889	-0.0477642	0.0217816	0.00367674	0.0119923	-0.0667027
1.4485	0.0932754	0.163359	0.230331	-0.028391	0.0287833	0.00500766	0.0295765	-0.0336375
1.449	0.046048	0.0658791	0.128504	0.0260337	0.0185566	0.00723687	0.0238816	-0.0414927
1.4495	0.0128554	0.0243119	0.0346865	0.076499	-0.0401287	-0.0320596	-0.0308406	-0.0480279
1.45	-0.0433147	-0.0034041	-0.0808584	0.0840302	-0.00182365	-0.0167947	0.0554384	-0.0676922
1.4505	-0.0680834	-0.0684618	-0.179665	0.0287768	-0.026152	-0.0211247	-0.000998883	-0.103569
1.451	-0.0713913	-0.145724	-0.193062	-0.0247653	0.00378823	-0.0133759	-0.0139916	-0.061454
1.4515	-0.0477707	-0.190362	-0.16725	0.0133227	-0.0150512	-0.0450605	0.02803	-0.0630798
1.452	0.0618896	-0.259968	-0.205894	-0.066658	0.00890445	-0.0270878	0.0580668	-0.0351572
1.4525	0.18759	-0.207358	-0.241638	-0.0220207	-0.0149901	-0.0288415	0.0413442	-0.0336391
1.453	-0.0366817	-0.0365405	-0.23296	-0.0684421	-0.0563768	0.0316224	0.0148234	-0.0245865
1.4535	-0.271048	0.0500867	-0.224398	-0.0176572	0.0402466	-0.00796936	-0.0320982	0.0514411
1.454	-0.110791	0.155149	-0.225737	-0.000106053	-0.016409	-0.0108434	-0.0442144	0.0943854
1.4545	-0.0057301	0.186183	-0.136562	-0.0423831	0.0197858	0.0164803	-0.0194445	0.0519971
1.455	-0.0513285	0.126782	0.0570583	-0.0332709	0.00338473	0.0342576	-0.065353	0.033076
1.4555	0.00944376	0.0702639	0.272009	0.0044742	0.00519391	0.0210295	-0.0619723	0.101977
1.456	0.0839794	0.00471132	0.361032	-0.0240233	-0.0231596	-0.0112085	-0.143786	0.0612965
1.4565	0.170604	-0.075462	0.274552	-0.023636	-0.0127217	-0.0128157	0.0182181	0.048602
1.457	0.133389	-0.0736769	0.160771	-0.0164613	-0.00865358	-0.0240798	0.06572	0.0823744
1.4575	0.0326919	0.0330289	0.139241	0.019012	0.00139683	-0.0390024	0.0499394	0.175258
1.458	-0.180685	0.045914	0.138433	0.0461875	0.00815415	-0.0390185	0.0427217	0.189015
1.4585	-0.098581	0.000735965	0.132664	0.0502495	-0.0077798	-0.00370909	0.0139076	0.169036
1.459	0.0768836	-0.00803274	0.0846794	0.0413002	0.00551761	0.0212307	0.00674736	0.112847
1.4595	0.111877	-0.0443765	-0.0069231	-0.00310676	0.0171489	0.0403338	-0.0120552	-0.0109583
1.46	0.0728026	-0.0646348	0.0330744	0.0174201	0.00174216	0.0160781	0.0208608	-0.166271
1.4605	0.0889893	-0.0523717	0.0197742	0.0490852	0.00156927	0.0218279	0.070505	-0.336168
1.461	0.0449887	-0.017281	-0.135454	0.0214704	0.0174976	0.0183092	0.0312318	-0.397563
1.4615	0.00250045	-0.0392553	-0.0724755	-0.00965629	0.0342982	0.0211901	0.00151761	-0.319321
1.462	-0.140899	-0.068536	-0.0142592	-0.0301037	0.0464145	0.0179442	-0.0255291	-0.214015
1.4625	-0.152439	0.00362226	-0.107617	-0.0469135	0.0427792	-0.0031306	-0.0683537	-0.0914499
1.463	-0.0814233	0.0750621	-0.209588	0.00244679	0.00405517	-0.000888488	-0.0125406	0.023093
1.4635	-0.0983889	0.11598	-0.155605	0.0229781	-0.0554922	-0.0154538	0.0206125	0.0694094
1.464	-0.0279554	0.182141	-0.00338824	0.0301601	-0.0396805	-0.0160699	-0.029325	0.14366
1.4645	0.012921	0.0979441	0.113296	0.0312653	-0.0239397	-0.00593759	-0.0182349	0.16912
1.465	0.030811	0.114684	0.0305638	0.0272549	0.00235897	0.000262795	-0.0132929	0.182852
1.4655	-0.0721703	0.101694	0.0550291	-0.0293627	-0.0348047	0.000679862	0.0265143	0.20116
1.466	-0.091359	0.0108944	0.00569946	0.00768656	-0.0359704	-0.0235183	0.00739061	0.178862
1.4665	-0.0258574	-0.072998	-0.0176081	0.0198266	-0.0332624	-0.0195245	0.00802651	0.151179
1.467	0.0212339	-0.112018	-0.166482	-0.0139891	9.97471e-05	0.00638474	0.0103791	0.0487484
1.4675	0.0773216	-0.100307	-0.236599	-0.0862619	0.0448902	0.0131554	-0.0157356	-0.0601061
1.468	0.160454	-0.0933776	-0.158731	-0.119838	0.0377141	-0.0214562	0.0266083	-0.102592
1.4685	0.212184	-0.074811	-0.0326151	-0.0241043	0.0467722	0.0418536	0.062678	-0.0894705
1.469	0.243501	-0.0897015	-0.0130987	0.00555999	0.0105071	-0.0129247	0.00638199	0.00108864
1.4695	0.142284	-0.125994	0.0974927	0.0260977	0.012755	0.00574562	0.0184374	0.0637517
1.47	-0.0255142	-0.124869	0.112562	0.068498	-0.0167982	-3.94057e-05	-0.0147369	0.0575795
1.4705	-0.23405	-0.00339965	0.111076	-0.00312544	0.00796602	0.0307318	-0.0921168	0.00235119
1.471	-0.146519	0.0698969	0.101636	-0.0339588	-0.00951569	-0.0169125	-0.0707398	-0.141517
1.4715	-0.0191401	0.139605	0.173025	0.0312486	-0.0144383	0.0306394	-0.00769979	-0.195495
1.472	0.000507597	0.108545	0.159029	0.0527647	-0.0132073	-0.008067	-0.00244852	-0.188614
1.4725	-0.0355933	0.0159929	0.110059	0.00539522	-0.0108623	-0.0214572	-0.00586238	-0.126509
1.473	-0.169142	-0.0469853	0.184184	-0.0127142	-0.0193593	-0.0234811	-0.0318743	-0.0710345
1.4735	-0.0665002	-0.03747	0.161582	-0.0864637	0.00592683	-0.0411934	0.000584468	-0.052514
1.474	0.0899063	-0.042366	0.0558111	0.0496841	0.0208026	-0.022726	0.00424182	-0.0169323
1.4745	0.154522	-0.102944	-0.0839819	0.0395029	-0.00743578	0.00533397	0.0373936	0.0608019
1.475	0.206087	-0.144035	-0.288236	-0.084226	0.00674762	0.0297112	0.0619789	0.0675353
1.4755	0.0730226	-0.105431	-0.302244	-0.110895	-0.0255107	-0.0117737	0.00449951	0.0897754
1.476	-0.0987098	0.00238902	-0.127782	-0.0610051	-0.0426236	0.0131957	0.0765745	0.0991528
1.4765	-0.201337	0.165302	-0.0616864	0.0392626	-0.0129209	0.00660718	0.0355356	0.111387
1.477	-0.190919	0.280393	-0.070479	0.146712	0.0041547	-0.022102	-0.0514601	0.249874
1.4775	-0.0812878	0.225196	-0.0741696	0.216436	0.00206881	0.00134639	-0.0142675	0.271655
1.478	-0.0722667	0.148665	0.0629609	0.181471	-0.00179101	-0.00692586	-0.0222186	0.214876
1.4785	-0.0219159	0.112375	0.223712	0.101261	0.0269844	0.0323535	-0.0175927	0.167827
1.479	0.0970319	0.138685	0.250056	0.01487	0.0022497	0.0248854	-0.0133028	0.0666162
1.4795	0.119771	0.0522729	0.127373	-0.0894316	0.0108675	0.02489	0.00902968	-0.0809312
1.48	0.0236922	-0.0373652	0.0117369	-0.158402	0.0154689	-0.00933013	0.0780167	-0.19868
1.4805	0.021617	-0.0111418	-0.0471169	-0.076134	0.0550702	-0.0159129	0.119488	-0.32689
1.481	0.104431	-0.0228386	-0.192368	-0.031452	0.0113318	-0.00354898	0.0462361	-0.32843
1.4815	0.0550636	-0.157294	-0.476504	-0.0781579	0.00979014	0.0240742	-0.0270351	-0.273717
1.482	0.0499022	-0.26075	-0.407393	-0.147398	0.0315138	0.00788223	-0.126067	-0.194232
1.4825	0.0251996	-0.243936	-0.107207	-0.174114	0.0359597	0.036025	-0.00450479	-0.0704228
1.483	-0.0380712	-0.2026	0.247081	-0.0865519	-0.00221405	0.0142079	-0.0247238	0.00117374
1.4835	-0.0750554	-0.0764938	0.409198	-0.0650372	-0.0268883	-0.00359571	-0.0760691	0.104073
1.484	-0.0768829	-0.0643515	0.351134	0.0915446	-0.0187331	-0.103509	-0.114424	0.162081
1.4845	-0.131229	-0.0376972	0.0519761	0.138464	-0.018213	0.0103299	-0.0713439	0.131373
1.485	-0.101554	-0.00429792	-0.109137	0.182657	-0.018377	0.0121172	-0.0545831	0.0540871
1.4855	0.0414136	0.0718567	-0.189174	0.112118	-0.0628653	0.0137106	-0.0267706	-0.0457362
1.486	0.127374	0.0275703	-0.10269	0.0400607	-0.0301119	-0.00844001	0.0335795	-0.0252611
1.4865	0.0400751	0.0593979	-0.0328467	-0.0304	-0.052521	-0.0117328	0.0992123	-0.0406626
1.487	0.0819051	0.0840958	0.0229028	-0.0598677	-0.0130924	-0.0236269	0.101901	-0.0678505
1.4875	0.158477	0.129355	0.0378972	-0.0160684	-0.00785168	-0.00544212	0.0872061	-0.059873
1.488	0.102661	0.0933348	0.0806755	-0.032802	0.0102829	0.0229311	0.0800567	0.040463
1.4885	-0.00745292	0.0230408	0.251188	-0.00793147	0.0262792	0.00969174	-0.0334233	0.134518
1.489	-0.0215083	0.0387811	0.339229	0.0447377	0.0453489	0.00732945	0.0237071	0.181709
1.4895	0.0248388	0.0464987	0.173933	0.0990567	0.026224	-0.00515571	0.0826987	0.289103
1.49	0.00690349	0.119385	0.0361295	0.105635	0.00124527	-0.0135013	-0.0073788	0.324898
1.4905	-0.0866814	0.115163	-0.0733568	0.0216207	0.0133209	0.00357863	-0.0911879	0.234525
1.491	-0.105004	0.0182114	-0.0761111	-0.0345294	0.0469037	0.0268102	-0.0576066	0.0348746
1.4915	-0.113903	-0.0509957	0.00509646	-0.0797823	0.0210866	-0.00678013	-0.045071	-0.0929397
1.492	-0.171246	-0.0683085	-0.103481	-0.070032	-0.0263486	-0.00988233	-0.0622798	-0.189577
1.4925	-0.0663089	-0.079617	-0.250931	-0.0429076	-0.00657146	-0.00555252	-0.0509837	-0.233149
1.493	-0.00558616	-0.0788843	-0.306763	-0.0938676	-0.0336924	-0.00433819	-0.034459	-0.251937
1.4935	-0.0169639	-0.0718737	-0.27194	-0.0404653	0.0395046	-0.0113352	0.0412921	-0.280245
1.494	-0.0275837	-0.0120949	-0.170294	0.0965846	-0.0193924	-0.113765	0.11696	-0.2638
1.4945	0.191166	0.0545807	-0.152608	0.0101466	-0.008919	0.0460765	0.105228	-0.180625
1.495	0.0842115	-0.00582744	-0.0635873	-0.0130003	-0.0363757	0.0138546	0.0270397	-0.0428843
1.4955	-0.0657055	-0.0504729	0.0159281	-0.0211642	-0.016748	0.0178118	0.0987445	0.0342663
1.496	-0.102644	-0.0743428	0.13574	-0.0104239	0.00336756	0.0174185	0.0373846	0.0497126
1.4965	-0.0123923	-0.0665825	0.243469	0.00301339	0.0505229	0.0327843	0.00171716	0.13897
1.497	0.0504865	-0.0978352	0.178137	-0.00922874	0.0141441	0.0440128	-0.0212465	0.170298
1.4975	0.0950551	-0.04564	0.0920827	0.00393579	0.004973	0.0259784	-0.0655712	0.172215
1.498	0.0674142	-0.00343177	0.0944954	0.0340117	-0.025913	0.0348685	-0.101098	0.119062
1.4985	0.0334531	0.0215984	0.110821	0.051919	-0.0128627	0.0191743	-0.130957	0.0563444
1.499	0.0324513	0.0548362	0.0997378	0.0274875	-0.0126116	-0.0119393	-0.11735	0.010327
1.4995	-0.012439	0.0481742	0.0407288	-0.00470181	-0.0331124	0.00117822	-0.131503	0.0613472
1.5	-0.0195932	0.0752997	0.0955498	-0.0193488	0.0239846	-0.0381246	-0.0331066	0.0390067
1.5005	0.105159	0.144897	0.177447	-0.0203594	0.0412459	-0.0329974	0.0595235	0.0616307
1.501	0.0531338	0.215753	0.0398031	-0.0555283	-0.00395796	-0.00601894	0.0227959	0.0696027
1.5015	0.00746811	0.172679	-0.0676171	-0.0382899	-0.00217971	-0.00481586	-0.0993207	0.0663273
1.502	0.0188577	0.110719	-0.186822	-0.00418834	0.0166316	0.00172869	0.0483655	-0.0417846
1.5025	-0.0746274	0.00656857	-0.158506	0.0170451	0.0105866	-0.000443483	0.109241	-0.170716
1.503	-0.050778	-0.0988733	-0.0579039	0.0310631	-0.00466456	-0.0214167	0.0796497	-0.116903
1.5035	-0.0659713	-0.131658	-0.0679292	0.0457733	-0.00424525	-0.0312255	0.0898878	-0.0275746
1.504	0.0660754	-0.14498	-0.14982	0.0581333	0.00223498	-0.0197266	0.168216	0.0262522
1.5045	0.0248626	-0.178016	-0.130828	0.0210241	-0.0242591	0.0052263	0.154819	-0.00329604
1.505	-0.0625355	-0.202574	-0.100358	0.0491899	-0.046821	0.00392042	0.0519406	-0.0494984
1.5055	-0.0480542	-0.179425	-0.113181	0.0203885	0.0165668	-0.0337867	0.0139307	-0.0461229
1.506	-0.0288414	-0.0708976	-0.0495904	0.00215171	-0.0143342	-0.0458617	-0.0231652	-0.0643215
1.5065	0.0289852	0.0458181	0.0840515	-0.0120119	0.0253449	-0.0384945	-0.0819481	-0.00755504
1.507	-0.0029073	0.0461766	0.198224	-0.0350807	0.0175047	0.00696242	-0.135517	0.0210636
1.5075	-0.0295013	0.0744219	0.331599	-0.0451975	0.0248809	0.0247054	-0.106338	0.00360839
1.508	-0.0298723	0.123254	0.143476	-0.049828	-0.0200049	0.0317866	-0.0719349	-0.0239299
1.5085	0.0127454	0.13989	-0.146737	-0.0551353	0.0155213	0.0305909	0.0294817	-0.0557303
1.509	0.0284385	0.112607	-0.0862261	-0.0175294	-0.0147089	0.0613746	0.0334009	-0.0328486
1.5095	-0.031689	0.0790823	0.129901	-0.0051347	0.0164412	0.0461831	0.00403358	0.00174614
1.51	-0.0691733	0.00458556	0.0867702	-0.000242562	0.0156945	0.0447877	0.0271325	-0.0416533
1.5105	-0.0810931	-0.00211585	-0.058702	0.00925938	0.00800973	0.0418747	-0.0296908	-0.0540763
1.511	-0.00342549	-0.11475	-0.0906425	0.00346522	-0.023545	0.0139693	-0.0575228	0.00882756
1.5115	-0.0602483	-0.143706	-0.0665749	0.0076212	-0.102826	-0.0321346	-0.0226586	0.0508421
1.512	-0.11384	-0.0422852	0.0920977	-0.00245416	-0.00800542	-0.047871	-0.0452702	0.156014
1.5125	-0.106194	0.062616	0.18286	-0.00600712	-0.0551711	-0.044075	-0.0393237	0.207372
1.513	-0.0114768	0.0684727	0.11692	-0.0111707	-0.00598576	-0.048366	-0.0176501	0.184114
1.5135	0.190543	-0.00624282	-0.022452	-0.0298071	0.00193483	-0.0298509	0.0254858	0.0696288
1.514	0.231025	0.0015463	-0.127473	-0.005587	0.00441227	-0.0144112	0.063772	-0.0205353
1.5145	0.14927	0.0599258	-0.151859	0.0551457	0.0298757	-0.00103952	0.0229504	-0.0720084
1.515	0.123487	0.067415	-0.122498	0.0934305	0.057031	-0.0169948	0.0522496	-0.0896159
1.5155	0.221357	0.00121058	-0.112547	0.0675125	0.0553537	-0.00825569	0.0324256	-0.0860795
1.516	0.153405	-0.00475501	-0.13699	-0.00166102	0.0679148	0.0355224	-0.0416405	-0.0236819
1.5165	-0.112989	0.0204213	-0.148517	-0.0036068	0.0958933	0.0569628	-0.0546848	-0.0612656
1.517	-0.235167	0.0552044	-0.0875889	-0.0270782	0.0737346	0.0792097	0.0110187	-0.0681169
1.5175	-0.174001	0.110018	-0.0157013	-0.00588077	-0.00200703	0.0645014	0.0121146	-0.0506967
1.518	-0.0176568	0.0868796	-0.00379723	-0.00365846	-0.00778325	0.0522169	0.0481893	-0.0472731
1.5185	0.0235384	-0.0514277	0.0436812	-0.00692083	0.00879458	0.046208	0.0503288	-0.0380569
1.519	0.0525529	-0.180004	0.10272	-0.0257066	-0.0132128	0.0265739	0.0691785	-0.00853062
1.5195	0.0385506	-0.222387	0.180654	-0.0292083	-0.015088	-0.0053627	0.0489071	0.0116598
1.52	0.0341551	-0.209252	0.276827	-0.0344809	-0.0798011	-0.0189423	0.00558311	0.00230633
1.5205	0.0132097	-0.190752	0.213017	-0.0145932	-0.104394	-0.0508912	-0.0138233	0.0343556
1.521	-0.0737386	-0.0827797	0.121995	0.00532557	-0.115622	-0.108585	-0.0640278	0.0628481
1.5215	-0.0681918	0.0758932	0.0430928	0.00596467	-0.0918807	-0.128999	-0.0347772	0.0265036
1.522	-0.0214307	0.134468	-0.0444801	0.00549758	-0.0441912	-0.0989683	-0.0216448	0.0221971
1.5225	-0.0891492	0.126434	-0.122072	-0.0228301	-0.0341423	-0.0944013	-0.0405342	0.0579589
1.523	-0.223285	0.0344544	-0.0807608	-0.00411405	0.0257987	-0.0682637	-0.0276692	0.0251229
1.5235	-0.204193	0.081329	-0.0138003	0.0142479	-0.00548252	-0.0660056	0.0256166	0.0267849
1.524	-0.173068	0.213827	-0.0622801	0.0101925	0.00746498	-0.0399542	0.0163873	-0.0187063
1.5245	-0.0659666	0.195213	-0.118136	0.00733883	0.0349283	0.0458402	-0.0276028	0.0203446
1.525	0.205764	0.0656999	-0.0465837	-0.0569105	0.00947765	0.0427827	0.0476755	-0.00264972
1.5255	0.262684	-0.0333333	0.116106	-0.0260312	0.0334744	0.0658168	-0.0410438	0.0108752
1.526	0.264281	-0.109709	0.0944914	0.0222475	0.0928648	0.06309	-0.079546	0.0409746
1.5265	0.176075	-0.120754	0.070679	0.0647145	0.0815588	0.0927977	-0.0153612	0.00543236
1.527	0.0157756	-0.091791	5.2214e-05	0.0632727	0.0931441	0.130233	0.0101215	-0.0347503
1.5275	0.0710006	-0.0423361	-0.0906148	0.0119205	0.0592208	0.123981	-0.0735255	-0.0682188
1.528	0.0656827	-0.036922	-0.175417	0.00931808	0.0457198	0.0923835	0.0337679	-0.0849108
1.5285	-0.0403667	-0.0149838	-0.19939	-0.0245169	0.0191558	0.0330703	0.0825966	-0.0889282
1.529	-0.182926	0.0206171	-0.158113	-0.0388868	-0.0199366	-0.0119444	0.0267726	-0.0441407
1.5295	-0.0427704	0.0325499	-0.0564989	-0.0193329	-0.0549472	-0.0302512	0.0447548	-0.0200189
1.53	0.0456756	0.0265973	0.00124848	0.00209433	-0.0393853	-0.0356464	0.0576883	-0.0268802
1.5305	-0.0440852	-0.0876134	-0.0116582	-0.0070246	-0.0201906	-0.0161044	-0.00430888	-0.0187786
1.531	-0.0604472	-0.102248	0.0566516	0.0650114	-0.050767	-0.0218774	0.0109565	0.0258239
1.5315	-0.000759261	0.0276487	0.156916	0.0932018	-0.0363768	-0.00418524	0.0131434	0.0741011
1.532	0.0383361	0.0911516	0.242732	0.020337	-0.0410413	-0.0107618	-0.00451325	0.123733
1.5325	-0.112518	0.0844273	0.09722	-0.0108875	0.0391516	-0.0208832	-0.0206063	0.138264
1.533	0.000207036	0.0835836	-0.0227927	-0.0194047	0.00120072	-0.0295416	-0.0103083	0.103593
1.5335	0.00905249	0.0794346	0.130684	-0.0486314	-0.0192484	-0.0181568	-0.0569178	0.0550432
1.534	0.034713	0.049577	0.137919	-0.0429565	0.000255374	-0.0303841	-0.0896511	0.0135006
1.5345	0.028671	0.0150435	0.0229451	-0.0484342	0.00486158	-0.0398206	-0.0206765	-0.026404
1.535	-0.0454446	-0.00973715	0.00438109	-0.0397844	0.0234643	-0.0119576	0.0303211	-0.0663427
1.5355	-0.0603377	-0.0885404	-0.00874844	-0.117314	-0.095408	-0.0335836	-0.00682791	-0.0230958
1.536	-0.0798387	-0.26971	-0.067157	0.0242564	-0.030672	-0.0210181	0.000473024	-0.0559581
1.5365	-0.0414108	-0.28669	-0.00966126	0.0273353	-0.0170702	-0.0330421	0.0374491	-0.10585
1.537	0.0382442	-0.0390908	0.0143851	-0.00285399	-0.0289068	-0.0429244	0.0383293	-0.108421
1.5375	0.124725	0.0486646	-0.182776	0.00911834	-0.0137911	-0.0513576	0.0931506	-0.028742
1.538	0.115576	0.0927171	-0.136252	0.0145111	-0.00767041	-0.0401823	0.0643834	-0.034468
1.5385	0.0505489	0.14957	-0.196429	0.0599633	0.021153	-0.0244117	0.0075775	-0.0378465
1.539	0.00250495	0.185398	-0.292344	0.114059	0.0326021	0.030381	-0.0107265	-0.0367925
1.5395	0.0606299	0.16386	-0.326329	0.0880819	0.0694268	0.0810052	-0.0551966	-0.0534095
1.54	0.0110725	0.138785	-0.13224	0.000207001	0.0345017	0.0743617	-0.0993832	-0.00130002
1.5405	-0.0341285	0.054472	0.23678	-0.0372935	0.0211966	0.022211	-0.0726283	0.067427
1.541	-0.0440541	-0.0758525	0.31935	-0.110172	0.0280976	0.00666057	-0.00262635	0.101152
1.5415	-0.0758992	-0.148316	0.341145	-0.138579	0.0294069	0.0261777	-0.00619087	0.0713377
1.542	-0.11413	-0.0763505	0.34279	-0.125978	0.0223365	0.0225147	-0.0440212	0.0989112
1.5425	-0.14648	-0.0643532	0.140334	-0.0148701	0.00686392	-0.0113221	0.0124547	0.0724666
1.543	-0.0324778	-0.0372267	-0.105077	0.0798097	0.0331263	-0.0274145	0.0498047	0.0316359
1.5435	0.0116781	0.00586034	-0.239689	0.129473	-0.000112621	0.000464205	0.0501629	-0.00475822
1.544	-0.0833662	-0.0230037	-0.242099	0.102759	0.0428858	0.0287437	0.0439687	-0.0381745
1.5445	-0.0718229	-0.0120197	-0.00719539	0.108143	0.0116735	0.0478427	0.0206032	-0.0680142
1.545	0.0137378	-0.00580123	0.176958	0.059673	-0.00399779	0.0528866	0.0144574	-0.0424791
1.5455	0.141647	-0.0401408	0.243408	-0.00300616	-0.0289322	0.0507642	-0.00769477	-0.0425004
1.546	0.145928	-0.111641	0.21082	-0.0599701	-0.0529478	0.0133296	-0.0163085	0.0674825
1.5465	0.0657043	-0.0954174	0.0558911	0.0095792	-0.0621644	-0.0188095	-0.0294771	0.0215061
1.547	0.0426256	-0.00349505	-0.0543998	-0.0113772	-0.075354	-0.0338076	-0.0781988	-0.00495909
1.5475	0.19173	0.0394163	-0.112263	-0.113138	-0.0634197	-0.0389085	-0.0228049	-0.074511
1.548	0.274627	0.0217418	-0.0236777	-0.118615	-0.00875488	-0.0295958	0.017532	-0.0686979
1.5485	0.21654	0.087368	-0.252387	-0.0664569	-0.0455843	-0.00423377	0.0378298	0.028991
1.549	-0.0274909	0.0578725	0.0120149	0.0114554	-0.024229	0.0325348	-0.00374428	0.0606105
1.5495	-0.233897	0.0804018	0.115453	0.0466086	0.00299528	0.0324041	0.0519821	0.128116
1.55	-0.153466	0.114968	-0.033179	0.0559074	-0.00150707	0.0422269	0.0522037	0.0773023
1.5505	-0.0647379	0.155394	-0.0866075	0.0731034	0.0507332	0.0534302	0.00561744	0.0249115
1.551	-0.1031	0.175495	-0.114342	0.00409887	0.0562981	0.0344337	-0.014337	-0.0089649
1.5515	-0.181529	0.11964	-0.109603	-0.0404626	0.0470272	-0.0275189	0.0947004	-0.0609441
1.552	-0.181261	0.0613879	-0.0798585	-0.0194938	0.0349517	-0.047406	0.0300535	-0.097695
1.5525	-0.0543589	-0.0898421	-0.0791942	-0.0141048	0.0440395	-0.0724886	-0.0248154	-0.0942404
1.553	-0.0143948	-0.206515	-0.150934	0.000339917	-0.0241628	-0.0972144	-0.0794978	-0.089663
1.5535	0.0286077	-0.24512	-0.130046	-0.0238263	0.0185212	-0.0977276	-0.125394	-0.0980303
1.554	0.0392487	-0.209967	-0.0440169	-0.0316879	-0.0106221	-0.106117	0.017545	-0.0829099
1.5545	0.0343761	-0.151766	-0.0104959	-0.00688894	0.00704922	-0.129374	0.0404544	-0.0170232
1.555	-0.00643449	-0.1286	-0.0485478	-0.0272165	-0.0118428	-0.130051	-0.0175725	0.0693984
1.5555	0.0120326	-0.0871114	0.0508057	-0.0224033	0.00804572	-0.0471794	-0.00586763	0.144837
1.556	-0.0201327	0.0213579	0.211734	0.0115416	-0.0309666	0.0617665	0.00577211	0.136801
1.5565	0.00628459	0.0640403	0.261405	0.0693608	0.0223534	0.106874	-0.0125603	0.0634607
1.557	0.0433786	0.114802	0.275877	0.062721	0.0380928	0.0962407	-0.00178024	0.00894213
1.5575	0.132279	0.148532	0.270891	0.0861088	-0.0280821	0.0878695	0.0292075	-0.0222565
1.558	0.033433	0.136497	0.237434	0.032223	0.0339456	0.079336	0.006077	-0.0524542
1.5585	-0.0787332	0.0357951	0.000978009	5.37505e-05	0.0109825	0.0843874	-0.0454786	6.31433e-05
1.559	-0.0559291	-0.0174045	0.0457863	0.0247772	-0.00141014	0.0879761	-0.0680862	0.0750896
1.5595	0.0640856	0.0375163	0.0385279	0.0110662	-0.0392519	0.0580252	-0.0498948	0.059835
1.56	0.127434	0.0938771	-0.0607807	-0.0137965	-0.0363958	0.0411167	-0.0925411	0.0330313
1.5605	0.200731	0.109028	-0.0873957	-0.0366457	-0.0136368	0.00537585	0.0985082	0.0095227
1.561	0.213036	0.0626481	-0.124249	-0.0527689	-0.0359177	-0.003185	0.115213	-0.0550049
1.5615	0.169845	0.0458175	-0.221892	-0.0512229	-0.0172342	-0.00601493	0.022885	-0.0653734
1.562	0.0169698	-0.0296363	-0.278214	-0.0186041	-0.0215568	0.0292899	0.00895895	-0.0528297
1.5625	-0.151525	-0.093425	-0.159813	-0.00593733	0.0100234	0.0300448	0.01663	-0.0449757
1.563	-0.19961	-0.117438	0.0480938	-0.00808879	0.00438382	0.0143001	0.00412485	-0.0218842
1.5635	-0.213159	-0.0998438	0.135785	-0.0631584	-0.0407166	0.013467	0.0141452	-0.0532609
1.564	-0.111116	-0.127248	0.0970646	-0.0457025	-0.00142467	-0.00688735	0.0239355	-0.0947995
1.5645	-0.0627562	-0.0933146	-0.00867394	0.0371719	0.0344712	0.0145352	0.0221178	-0.0625419
1.565	-0.0359129	-0.0382106	-0.0786572	0.0718185	0.0468339	-0.0188195	0.006124	-0.0630593
1.5655	-0.0314849	0.0751756	-0.139119	0.0171501	0.057407	-0.0369125	0.0435233	-0.0111266
[truncated: 39,915 more rows]

## Sheet: fig1b
representative adult A7 stepping at 1.1 m/s
[truncated: 18,029 more rows]

## Sheet: fig2a
	neonates
[truncated: 105 more rows]
[truncated: 399 more columns]

## Sheet: fig2b
	neonates
[truncated: 106 more rows]
[truncated: 175 more columns]

## Sheet: fig2c
	neonates
[truncated: 18 more rows]
[truncated: 175 more columns]

## Sheet: fig2d
	neonates													adults
[truncated: 28 more rows]

[truncated: 13 more sheets: fig2e, fig4b, fig5a, fig5b, fig5cd, fig6a, fig6b, fig6c, fig7ab, fig8ab, fig9a, fig9b, fig9c]
